# Supplementary material for: Rfam 13.0: shifting to a genome-centric resource for non-coding RNA families
Source: Nucleic Acids Res. 2017 Nov 3;46(Database issue):D335–42. doi: 10.1093/nar/gkx1038 (PMC5753348; doi:10.1093/nar/gkx1038)
Supplement: Supplementary Data [file gkx1038_supp.zip]

Archive with 2 entries (2 files):
- nar-02837-data-e-2017-File010.xlsx
- nar-02837-data-e-2017-File011.pdf
