# Supplementary material for: Rfam 13.0: shifting to a genome-centric resource for non-coding RNA families
Source: Nucleic Acids Res. 2017 Nov 3;46(Database issue):D335–42. doi: 10.1093/nar/gkx1038 (PMC5753348; doi:10.1093/nar/gkx1038)
Supplement: Supplementary Data [file gkx1038_supp.zip › nar-02837-data-e-2017-File010.xlsx]

## Sheet: Jan 2016
No.	PMID	Sequence (RNA or DNA)	In Rfam? http://rfam.xfam.org/search	Full or partial?	ncRNA name	Part of an alignment?	Has secondary structure?	Genbank ID	Coordinates	Species name	NCBI taxid	ncRNA type	Where sequence came from	Comments	In RNAcentral? (computed automatically)	Created new Rfam family?
		If a sequence comes from an alignment, type it as it is in the paper, including gap characters						100% sequence match		Must correspond to the taxid of Genbank ID		Cis-reg for cis-regulatory elements (found in UTRs for example), otherwise one of http://www.insdc.org/rna_vocab.html
1	24572808	UGGAAAAUUCGCUUGCACAAAAUCAACGCCGCGGCUGAUUU-AUUAUUGAUGUGCUCAAGCAAAUUCA-	no	full	Oskar OES	yes fig 2B	yes fig 2B	M65178.1	3085-3151	Drosophila melanogaster	7227	cis-reg	Fig 2B	validated using qRT-PCR	#NAME?	RF02548
2	24572808	UGGAAAAUUCGCUUGCACAAAAUCAACGCCGCGGCUGAUUU-ACUAUUAAUGUGCUCAAGCAAAUUCA-	no	full	Oskar OES	yes fig 2B	yes fig 2B	AAPQ01006469.1	892563-892497	Drosophila erecta	7220	cis-reg	Fig 2B		#NAME?	RF02548
3	20739539	GAAGUUGUCAGCCCAGAACCCCACACGAGUUUUGCCACUGCUAAGCUGUGAGGCAGUGCAGGCUGGGACAGCCGACCUCC	no	full	YFV_3UTR	no	yes fig 9A	X15062.1	10531-10610	Yellow fever virus	11089	cis-reg	Fig 9A	validated by Northern blot (fig 9)	#NAME?	RF02549
4	20129941	GUGGUUGAUAAACCCCUGAAAAGAUUCCGUUUUAUCCGGAAUAAAGGGACGAUAUAUGCAAAAACAUAUUAAACAAAGCCUCAACCAAAACAUGAGAGCUGUGUUAUAUAUCAAUGCAAC	no	full	RnaG	no	yes fig 8B	M22802.1	555-436	Shigella flexneri	2607	cis-reg	Fig 8B	validated by Northern blot	#NAME?	RF02550

## Sheet: Feb 2016
No.	PMID	Sequence (RNA or DNA)	In Rfam? http://rfam.xfam.org/search	Full or partial?	ncRNA name	Part of an alignment?	Has secondary structure?	Genbank ID	Coordinates	Species name	NCBI taxid	ncRNA type	Where sequence came from	Comments	In RNAcentral? (computed automatically)	Created new Rfam family?
1	23169799	AGCUCCGUGUUGCCGUCUGACCCCCCGACCCGACGGCAACACGGGGCCAUUU	yes	full	IGR-1	no	yes fig S1A	CP000480.1	417742-417793	Mycobacterium smegmatis mc2 155	246196	other	Fig S1A	1. Trans-encoded IGR-sRNA validated by Northern blot (fig 3) 2. ncRNA given in the document is IGR-1, but In Rfam the ID given as F6 with Accession No. RF01791. We believe that it can be full sequence. Please suggest. 3. We have identified the ncRNA type to be small RNA, however this type is not present in the INSDC, hence we have chosen to enter ncRNA type to be cis-reg, please suggest if our ap…	#NAME?
2	23169799	CTGAGGGGUACCCGAGGCGUACGAUCGUUCGUACGACGGGUUCGGGAGUGGCUUGAUCCAAAGAGUCGGUUCAGGGGTGAAAA	yes	full	IGR-2	no	yes fig 4	CP000480.1	417847-417929	Mycobacterium smegmatis mc2 155	246196	other	Fig 4	1. Trans-encoded IGR-sRNA validated by Northern blot (fig 3) 2. We have identified the ncRNA type to be small RNA, however this type is not present in the INSDC, hence we have chosen to enter ncRNA type to be cis-reg, please suggest if our approach is correct?	#NAME?
3	23169799	CGCCCUACGCAGGGCGGUAGCUCAGCUGGCAGAGCAUUCCCGGUUGAUACCUCACACGCCCACAUCACCGAGCTCA	no		IGR-3	no	yes fig 4	CP000480.1	1259344-1259419	Mycobacterium smegmatis mc2 155	246196	other	Fig 4	1. Trans-encoded IGR-sRNA validated by Northern blot (fig 3) 2. We have identified the ncRNA type to be small RNA, however this type is not present in the INSDC, hence we have chosen to enter ncRNA type to be cis-reg, please suggest if our approach is correct? Only SEED sequence present in search	#NAME?
4	23169799	GAGCGGCGGCAACUACCCUGCGGCCACGGCUGCUGCCU	yes	full	IGR-4	no	yes fig S1A	CP000480.1	6570040-6570077	Mycobacterium smegmatis mc2 155	246196	other	Fig S1A	1. Trans-encoded IGR-sRNA validated by Northern blot (fig 3) 2. We have identified the ncRNA type to be small RNA, however this type is not present in the INSDC, hence we have chosen to enter ncRNA type to be cis-reg, please suggest if our approach is correct?	#NAME?
5	23169799	ACACAGGGAAGGAGGUGGUCCGACAAAUUGAGUGACUUAUGGACAUGUGAGGUGGCUGCCCGCUAGCAGCGCCGGGAGAAUAGCCCGCGCGCGCUGGCGAAUUCCCCGCAGCCACCCGGCCCCCGAGCCCCUUGGUCAGUCCAACCAGGAACAACGGCUCGGGGGCCGCCCCAU	yes	full	IGR-5	no	yes fig S1A	CP000480.1	5862466-5862639	Mycobacterium smegmatis mc2 155	246196	other	Fig S1A	1. Trans-encoded IGR-sRNA validated by Northern blot (fig 3) 2. We have identified the ncRNA type to be small RNA, however this type is not present in the INSDC, hence we have chosen to enter ncRNA type to be cis-reg, please suggest if our approach is correct?	#NAME?
6	23169799	ACGAGGCACCAUGGAAAGAGACGACCAAGGGAAGGAGGGAACAGUGCGCCCCCAUGGCACCGACCACGAGGGUAGGACGACCUCGUGGUUGGCCGACG	no		IGR-6	no	yes fig S1A	CP000480.1	6728845-6728942	Mycobacterium smegmatis mc2 155	246196	other	Fig S1A	1. Trans-encoded IGR-sRNA validated by Northern blot (fig 3) 2. We have identified the ncRNA type to be small RNA, however this type is not present in the INSDC, hence we have chosen to enter ncRNA type to be cis-reg, please suggest if our approach is correct? Only SEED sequence present in search	#NAME?
7	23169799	CGGAAGUGCCUUUCUGACCGUGGGCUGAUCGAAGUGUGGUAACUCCAAUCAUCCCAGCUCAAAGGGCACUUUCCUUAUAUCAACACCCUCCGACCAGGCGAUUCAUCGGUGGAUCGAG	yes	full	IGR-7	no	yes fig S1A	CP000480.1	1402332-1402449	Mycobacterium smegmatis mc2 155	246196	other	Fig S1A	1. Trans-encoded IGR-sRNA validated by Northern blot (fig 3) 2. We have identified the ncRNA type to be small RNA, however this type is not present in the INSDC, hence we have chosen to enter ncRNA type to be cis-reg, please suggest if our approach is correct?	#NAME?
8	23169799	AACGAGAAAUGCCGCGAGUGUGAAGCUGUUGCGAGUAUGCGGGUCAAUCGUCGCAACAGCUUC	yes	full	IGR-8	no	yes fig S1A	CP000480.1	1634923-1634985	Mycobacterium smegmatis mc2 155	246196	other	Fig S1A	1. Trans-encoded IGR-sRNA validated by Northern blot (fig 3) 2. We have identified the ncRNA type to be small RNA, however this type is not present in the INSDC, hence we have chosen to enter ncRNA type to be cis-reg, please suggest if our approach is correct?	#NAME?
9	23169799	GCUGUUGCGACGAUUGACCCGCAUACUCGCAACAGCUUCACACUCGCGGCAUUU	yes	full	IGR-9	no	yes fig S1A	CP000480.1	1634926-1634979	Mycobacterium smegmatis mc2 155	246196	other	Fig S1A	1. Trans-encoded IGR-sRNA validated by Northern blot (fig 3) 2. We have identified the ncRNA type to be small RNA, however this type is not present in the INSDC, hence we have chosen to enter ncRNA type to be cis-reg, please suggest if our approach is correct?	#NAME?
10	23169799	UCGAUCGCUGGCGGCAUCGGACGGGGUGCUCCACGUCCAGGCC	no		IGR-10	no	yes fig S1A	CP000480.1	6032668-6032710	Mycobacterium smegmatis mc2 155	246196	other	Fig S1A	1. Trans-encoded IGR-sRNA validated by Northern blot (fig 3) 2. We have identified the ncRNA type to be small RNA, however this type is not present in the INSDC, hence we have chosen to enter ncRNA type to be cis-reg, please suggest if our approach is correct? Only SEED sequence present in search	#NAME?
11	23169799	UUCGCCGACACCACAGCGAGCAUUUCGGUUCUGUUCAGUUCGCGGCGGCCGCGGCCGCUUUGACCGCCGUCAGCGCACGCUCGU	no		IGR-11	no	yes fig S1A	CP000480.1	396567-396650	Mycobacterium smegmatis mc2 155	246196	other	Fig S1A	1. Trans-encoded IGR-sRNA validated by Northern blot (fig 3) 2. We have identified the ncRNA type to be small RNA, however this type is not present in the INSDC, hence we have chosen to enter ncRNA type to be cis-reg, please suggest if our approach is correct?Only SEED sequence present in search	#NAME?
12	23169799	GUAACACAAAAGAGGACAGAAGAUGUUGCGCCGGUGGACGUGACUUCACGCA	no		IGR-12	no	yes fig S1A	CP000480.1	3746854-3746905	Mycobacterium smegmatis mc2 155	246196	other	Fig S1A	1. Trans-encoded IGR-sRNA validated by Northern blot (fig 3) 2. We have identified the ncRNA type to be small RNA, however this type is not present in the INSDC, hence we have chosen to enter ncRNA type to be cis-reg, please suggest if our approach is correct?Only SEED sequence present in search	#NAME?
13	23169799	GACGGGUUCGGGAUGAAGUGGUUGACCACGCCGCCGAACACCGCGUACGUGCGCUUGCCGUCGGUCAGCAUCUGCACUCCGCGGCUGCGGAACUCCUU	yes	full	AS-1	no	yes fig S1B	CP000480.1	2307954-2308051	Mycobacterium smegmatis mc2 155	246196	antisense_RNA	Fig S1B	cis-encoded AS-sRNA validated by Northern blot (fig 3)	#NAME?
14	23169799	GACGGGUUCGGGAUGAAGUGGUUGACCACGCCGCCGAACACCGCGUACGUGCGCUUGCCGUCGGUCAGCAUCUGCACUCCGCGGCUGCGGA	yes	full	AS-2	no	yes fig S1B	CP000480.1	2307961-2308051	Mycobacterium smegmatis mc2 155	246196	antisense_RNA	Fig S1B	cis-encoded AS-sRNA validated by Northern blot (fig 3)	#NAME?
15	23169799	CATCCAUCUGAAAGACCUCGACGUGCCUGACGCUACCGGUCGGGC	no		AS-3	no	yes fig S1B	CP000480.1	227928-227972	Mycobacterium smegmatis mc2 155	246196	antisense_RNA	Fig S1B	cis-encoded AS-sRNA validated by Northern blot (fig 3) Search did not find good sequences	#NAME?
16	23169799	CUUGGCGUUGGUGUAUCGGUUCGGGUCGUCCCCGAACUCACCGAGCACCCGGGCGCCGAGGAUGACACCAAGUCCUGGCAGG	yes	full	AS-4	no	yes fig S1B	CP000480.1	2726820-2726901	Mycobacterium smegmatis mc2 155	246196	antisense_RNA	Fig S1B	cis-encoded AS-sRNA validated by Northern blot (fig 3)	#NAME?
17	23169799	AUCGGGGUAGUGGCCGGUGAACAUGGUCGGCCGGCUCGGCACACA	yes	full	AS-5	no	yes fig 4	CP000480.1	1377204-1377248	Mycobacterium smegmatis mc2 155	246196	antisense_RNA	Fig 4	cis-encoded AS-sRNA validated by Northern blot (fig 3)	#NAME?
18	23169799	GUGACGGGACGUCGGGUCGGGGUGUAGCGCAGGAUGCCCAGGUCGGUGAGCCGGCCGAUCUGGGCCAGGCGUUGCAC	no		AS-6	no	yes fig S1B	CP000480.1	5994695-5994771	Mycobacterium smegmatis mc2 155	246196	antisense_RNA	Fig S1B	cis-encoded AS-sRNA validated by Northern blot (fig 3) Search did not find good sequences	#NAME?
19	23169799	CAGCAAGGACGUCACGAAGGGCCUGGAUUGUCGAGAUACCGUCGCCGAUGGUGUGGUCGAUGGUGAGCAGUAG	no		AS-7	no	yes fig 4	CP000480.1	5059992-5060064	Mycobacterium smegmatis mc2 155	246196	antisense_RNA	Fig 4	cis-encoded AS-sRNA validated by Northern blot (fig 3) Search did not find good sequences	#NAME?
20	23169799	CUUGAUCGAAUACCUGAUUCCGUGAAGAUCAUCCCCGGGAAGGUGCGCCCAUCUUCACGCCCCCACACCGAGGCT	yes	full	AS-8	no	yes fig S1B	CP000480.1	1825843-1825917	Mycobacterium smegmatis mc2 155	246196	antisense_RNA	Fig S1B	cis-encoded AS-sRNA validated by Northern blot (fig 3)	#NAME?
21	23169799	AGGCCGGCGGACUGCAGCGCGACCUGGUUGGCCUCGGAGAUCAUGCCCGCAUCGGCGACCACGGUGACAUCGGUGAGUUGAUGGGCGGCCUUGAACGCGUUGAUCACCGGCAGCAUGGUG	no		AS-9	no	yes fig S1B	CP000480.1	96146-96265	Mycobacterium smegmatis mc2 155	246196	antisense_RNA	Fig S1B	cis-encoded AS-sRNA validated by Northern blot (fig 3) Good one but could not check in due to non coding error( protein sequence?)	#NAME?
22	23169799	GGUCCGCGUUCCUUGCUCUGGAUGCCUGAAGAACACCCAGCUCACAGGG	no		AS-10	no	yes fig S1B	CP000480.1	505021-505069	Mycobacterium smegmatis mc2 155	246196	antisense_RNA	Fig S1B	cis-encoded AS-sRNA validated by Northern blot (fig 3) Search did not find good sequences	#NAME?
23	23169799	GGUCCGCGUUCCUUGUCCUGGAUGCCUGAAGAACACCCAGCUCACAGGGGCGCGGACCCCUAAUCAAUCACCGUC	no		AS-11	no	yes fig S1B	CP000480.1	504997-505069	Mycobacterium smegmatis mc2 155	246196	antisense_RNA	Fig S1B	cis-encoded AS-sRNA validated by Northern blot (fig 3) Search did not find good sequences	#NAME?
24	23169799	GAAAUCUCCCCGCGGCGGGCGGCCACGGGCCGC	no		AS-12	no	yes fig S1B	CP000480.1	2478262-2478294	Mycobacterium smegmatis mc2 155	246196	antisense_RNA	Fig S1B	cis-encoded AS-sRNA validated by Northern blot (fig 3) Search did not find good sequences	#NAME?
25	18615019	-			Clec2d	no	yes fig 1			Mus musculus	10090		Fig.1	1. RT-PCR analysis 2. We would like to mention that the Figure 1 discusses about "Sequence arrangement and secondary structure model of the rodent Clec2d hammerhead ribozymes", we have not captured the sequence as there are insert regions. The sequences for 'mouse' and 'rat' are depicted as overlapped sequences with thier secondary structure. Please suggest how to proceed?	#NAME?
26	25217589	ACGGAAGGCCGGAAGCCGGGUGAGGCCAAGGGCCAAGGCCGGCGACACGAACCGGAAGAGAAGGCGCUCGACGCCCACCUCCCGAAGCGCGACCGCGCGGCACCCCCCGCCACCGGACUUCCGAACAGGGGCCCCCCGGCACCCACGCGGAGCGUUCACAAACGCCGCGAUAAGGGCAGAAGCGGAAGCGUUUGGCGCGGGCCUGCGUAAUCUGCGAAUUGCUCGGGGAAAAACGCAGACGGCAACGACGGCCCUUUGGUGUGGGGCGUGACAGCACGGGAGCGGGGGAUCCAGCAAAGACGGAUGCCACCCACGGGGGGC			Ms1	yes Sup Fig 3	yes fig S3		from table S1 6242368-6242671	Mycobacterium smegmatis mc2 155	246196	other	Supplementary Fig.3	1. Validated by Northern blot 2. We believe that the Figure 1C, discusses about the promotor regions of Mycobacterium species and the conserved regions (alignment information). However we have provided the alignment information the supplement figure 3, which discusses about alignment of Ms1 secondary structure alignment. please advise if our understanding is correct? 3. The secondary structure of…	#NAME?	RF02566
27	26217589	UGGACUGGAAGGGCUGGAUCCAAAGCCUCAGUCUCUUCCACUUUCAUGAGUAAACCAUGUAAGGAAAGAUCUUGAAUCCUAGUUUCAAUUGCCAAGUCACGUUGUUCUACCUUCGCUGGCGCUUGAUGGAGAAUGCGUGAAAAGCGUCGUCUCUCUGCCAUGUGCAUUUUCUCGUCAUGUCUUCAAACAGAAUUGAAUAGUAUAUCAAUGCGAACAAAAAAUGUUCGAUUGCUGUUUGAAAAGUGUCGAGGUCGCUACAGAGUGACGUAAGUGCAAUGUCAUGUUCUUAACGAACGAGACGGGCUAAUGAG	no		Candidate_907	no	no			Vibrio alginolyticus	663	other	Table 1	1. Validated by qPCR and Northern blot 2. Sequence matches 95% with accession CP013484.1 and 94% with accession CP006718.1, we have not captured the Genback ID as there was no 100% match, please suggest how to proceed in such cases? 3. For the given sequence "no results" obtained from Rfam database, hence we have not mentioned "Full or Partial" 4. "Other" is provided as bacterial ncRNAs are "smal…	#NAME?	RF02567
28	26217589	CGGCUUUCUACUUCAGUGGUGAAUUCGUUGCUCUUAUCGGUGAGUAUAAACUGAAUUGUCGUAAUCGCAGAGUUUAGCUUGUCAGGAUCCGCACCAAGACUCAUUGGUAAGUUCAAUACCUCACCUGGCUGUACCUGAAUUGUCUGCUUACCAUACCAGCUUACAUCGGAUAGCCCUUCAACAUCCAACGAGUACUCUUGCACUUGCUGGGUUUUGUUGAUUACUUUGAGGGUGUAGGUGUUUUCUACUUCGCCCGAGCUAUUAACGCGGAACAGUUGGUUACGGUCGCGAAUAACACUCAUGCCGGCUGGGUCUACCGCUGCGAUUUGGGCAAAGAACAGACCAAUCAUGACCAGUAGCACAGCUCCAUAGCCCAGCAGCUUCGGACGCAUGACUUUG…	no		Candidate_431	no	no			Vibrio alginolyticus	663	other	Table 1	1. Validated by qPCR and Northern blot 2. Sequence matches 95% with accession CP013484.1 and 94% with accession CP006718.1, we have not captured the Genback ID as there was no 100% match, please suggest how to proceed in such cases? 3. For the given sequence "no results" obtained from Rfam database, hence we have not mentioned "Full or Partial" 4. "Other" is provided as bacterial ncRNAs are "smal…	#NAME?
29	26217589	AAGAAGAAUGAAAUGCUCAAAGGAUGAGUCCGUUUUAUCGCCUCCAAGGAACCGAGAAAUCAACGAAUGUUUAAUUGAUUUAAAAGGUGAUAGUUAUGAAAGGUUU ACCAAGUACAAUGUUCUGGAAUAGCAAGUCUGUUUACACCGGCAACUUUGUAUACCCAACAAGCUUUGGCUACUAAGUGAAGUCAAAGCAUGUGACUCGAACAG UUUGUUCACCCCUAUAAAUUGGAAUUUUUUUUCAGUGAUAGUGCUGACAUGAUUCGCCGCCACCCAAAUUGGGUGGCGUUUUUUUAUCUCCACUUUCUCUUUCU GACACAUUUUCUGCCAUCAAGGCUGGAUUCUAUUCUCCGUUCUUCAGUUUUAUCGAC	no		Candidate_103	no	no			Vibrio alginolyticus	663	other	Table 1	1. Validated by qPCR and Northern blot 2. Sequence matches 95% with accession CP013484.1 and 95% with accession CP006718.1, we have not captured the Genback ID as there was no 100% match, please suggest how to proceed in such cases? 3. For the given sequence "no results" obtained from Rfam database, hence we have not mentioned "Full or Partial" 4. "Other" is provided as bacterial ncRNAs are "smal…	#NAME?
30	26307168	GGCCGGATAAGGCGTTTACGCCGCATCCGGCAATGGTGCCGACTGCCTGATGCGACGCTTGCGCGTCTTATCAGGCC	no	-	naRNA5	yes fig 1B	no	CP014225.1		Escherichia coli	562	cis-reg	Fig 1B	1. Validated by PCR 2. Sequence matches 100% with accession CP014225.1, CP012868.1, CP009685.1, U00096.3 (Escherichia coli str. K-12 substr. MG1655, complete genome), but in the given article the species mentioned as "E. coli MG1655" obtained from "NCBI Sequence Read Archive (accession no. SRP006793)". Please suggest how to proceed in such cases? 3. We have considered "Escherichia coli" for NCBI …	#NAME?
31	26307168	GGCCGGATAAGGCGTTTACGCCGCATCCGGCAACGGTGCCGACTGCCTGATGCGACGCTTGCGCGTCTTATCAGGCC	no	-	naRNA4	yes fig 1B	yes Fig 1C	CP014225.1	2523170-2523094	Escherichia coli	562	cis-reg	Fig 1B	1. Validated by PCR 2. Sequence matches 100% with accession CP014225.1, CP012868.1, CP009685.1, U00096.3 (Escherichia coli str. K-12 substr. MG1655, complete genome), but in the given article the species mentioned as "E. coli MG1655" obtained from "NCBI Sequence Read Archive (accession no. SRP006793)". Please suggest how to proceed in such cases? 3. We have considered "Escherichia coli" for NCBI …	#NAME?	RF02564
32	26307168	GGCCGGATAAGGCGTTTACGCCGCATCCGGCAACGGTGCCGACTGCCTGATGCGACGCTTGCGCGTCTTATCAGGCC	no	-	naRNA2	yes fig 1B	no	CP014225.1		Escherichia coli	562	cis-reg	Fig 1B	1. Validated by PCR 2. Sequence matches 100% with accession CP014225.1, CP012868.1, CP009685.1, U00096.3 (Escherichia coli str. K-12 substr. MG1655, complete genome), but in the given article the species mentioned as "E. coli MG1655" obtained from "NCBI Sequence Read Archive (accession no. SRP006793)". Please suggest how to proceed in such cases? 3. We have considered "Escherichia coli" for NCBI …	#NAME?
33	26307168	GGCCGGATAAGGCGTTTACGCCGCATCCGGCAACAGTGCCGACTGCCTGATGCGACGCTCGCGCGTCTTATCAGGCC	no	-	naRNA6	yes fig 1B	no	CP014225.1		Escherichia coli	562	cis-reg	Fig 1B	1. Validated by PCR 2. Sequence matches 100% with accession CP014225.1, CP012868.1, CP009685.1, U00096.3 (Escherichia coli str. K-12 substr. MG1655, complete genome), but in the given article the species mentioned as "E. coli MG1655" obtained from "NCBI Sequence Read Archive (accession no. SRP006793)". Please suggest how to proceed in such cases? 3. We have considered "Escherichia coli" for NCBI …	#NAME?
34	26307168	GGCCGGATAAGGCGTTTACGCCGCATCCGGCAACAGTGCCAACTGCCTGATGCGACGCTTGCGCGTCTTATCAGGCC	no	-	naRNA3	yes fig 1B	no	CP014225.1		Escherichia coli	562	cis-reg	Fig 1B	1. Validated by PCR 2. Sequence matches 100% with accession CP014225.1, CP012868.1, CP009685.1, U00096.3 (Escherichia coli str. K-12 substr. MG1655, complete genome), but in the given article the species mentioned as "E. coli MG1655" obtained from "NCBI Sequence Read Archive (accession no. SRP006793)". Please suggest how to proceed in such cases? 3. We have considered "Escherichia coli" for NCBI …	#NAME?
35	26307168	AGCCGGATAAGGCGCTCGCGCCGCATCCGGCAACGGTGCCAGATGCCTGATGCGACGCTTGCGCGTCTTATCAGGCC	no	-	naRNA1	yes fig 1B	no	CP014225.1		Escherichia coli	562	cis-reg	Fig 1B	1. Validated by PCR 2. Sequence matches 100% with accession CP014225.1, CP012868.1, CP009685.1, U00096.3 (Escherichia coli str. K-12 substr. MG1655, complete genome), but in the given article the species mentioned as "E. coli MG1655" obtained from "NCBI Sequence Read Archive (accession no. SRP006793)". Please suggest how to proceed in such cases? 3. We have considered "Escherichia coli" for NCBI …	#NAME?
36	24949863	ATTAATAAGATTGACCTTTCTGAAGAGGTAATCACGAAGTTAGGAAACTTTATCTCATGGAGAGAGAAAGGTCTAAGGACAGAACTGCTTGGTAGGGATCACCAACCCGGGGT	no	-	CbSR 1	no	no	AE016828.2	12005-12117	Coxiella burnetii RSA 493	227377	other	Table 1	1. Validated by Northern blotting 2. The accession given in the article is "NC_002971.3" (represents Coxiella burnetii RSA 493 chromosome, complete genome). 3. After the "NCBI_BLAST", we have identified accession "AE016828.2" with 100% match (Coxiella burnetii RSA 493, complete genome). How ever, "NC_002971.3" is the ID i.e. present in the document. 4. The sequences are generated using coordinate…	#NAME?	RF02557
37	24949863	ATGAAGAAATCTCGGACATCAACGGCCGAGATTTCTTTCATACTGAGGCGTTCAATAGTATTAATACGTACTCGAATTATCACTGCCCGATCGGCTATCGCTTCTTTGCATATTATCTTTTTGTTGATCATCGGGGTGGGGCGTTGTAACAGCGCCATTTTGTCTATCCTGATGGGTGCGATCCTGTTGTTGGCAAGCGGCCAAGCCGCCTACGAAGAACAGCATCGTTACGATTGTAAATAA	no	-	CbSR 2	no	no	AE016828.2	75261-75503	Coxiella burnetii RSA 493	227377	antisense_RNA	Table 1	Validated by Northern blotting	#NAME?	RF02558
38	24949863	GCCGTGAAAGCCCTCGATTCTTTGTCTATCGGTAGACGGCCTACGCACGGGAACGACGGACATTTTTTAACTACTTGATATTCCCTCTTTACCTCGCTCCTTAAGTTGACGTCTATGCGCGCAGGCGGGAATCTAGCGCGCTTTCTATCAAGGTTTGTTTTTAATCCTCATTCCCCCTGCCGCGGTGACGGGGCCTAA	no	-	CbSR 3	no	no	AE016828.2	481609-481806	Coxiella burnetii RSA 493	227377	antisense_RNA	Table 1	Validated by Northern blotting	#NAME?	RF02563
39	24949863	CGGCTATCTATACAGGGATACATTAATTTGGATGTTGCGTTGGGGTTTGGTGCGGTCAAGTGGCTACATTTGCGACAGAATGGCAGGAACGATCTTCCGTAACCGATTCCCACCACGCTATCACAAACATTCCTTAAAGACTCTTGCGAGATCCCTTCCCGCGCTTCCTTGATAAGTTTTCCTTTTGCCTTCATGG	no	-	CbSR 4	no	no	AE016828.2	544387-544582	Coxiella burnetii RSA 493	227377	antisense_RNA	Table 1	Validated by Northern blotting	#NAME?	RF02559
40	24949863	GCCCCGCGCCAACCCTAAAATTGAATGTTAATAAGACACTAGTATAAACTTACTCGTTATTTAGAGCGCCCGCTTGGACTTCCTCTAAATGAAGTCCTGTTAGTTTCGCAATCAACAAGGGATCGATCTGTGCTTGCAGCATTTGACAGGCCAAGAGTTGCTTTTCTTCATTTCGAAATTTTTGTTCGAGTCTTTCAGCTAAGCTTCGTC	no	-	CbSR 5	no	no	AE016828.2	702095-702304	Coxiella burnetii RSA 493	227377	other	Table 1	1. Validated by Northern blotting 2. Small RNAs ( A majority (eight of fifteen) of the identified sRNAs were antisense sRNAs)	#NAME?
41	24949863	AATCAAGCTGCTTTTGATCAGGACCTTAACCAAATATTGAAAAATAAGAACAGGGAATATTGGTTAACGAAATGTAAAAAATATGATGTTCCTGCTGCACCGGTACTAACGGTTTCTCAAGCAGCGCAACAAAATTTTTTTAAAGGACTGATTAAATCTACCCGCGATGGAATGCCCGTAGTTACTCACGGTGCTGCCAATTCATTGTTTCCTTTTAAGA	no	-	CbSR 6	no	no	AE016828.2	727878-728097	Coxiella burnetii RSA 493	227377	antisense_RNA	Table 1	Validated by Northern blotting	#NAME?
42	24949863	TTTCTTTTCTTACTAGGGGATTTTTTTTACTCGTTTTCAATTCTATTGAACCGTTCAATGTTTCAACTAACGAAATGTATGCATCACGTATCCCCCCAC	no	-	CbSR 7	no	no	AE016828.2	657100-657198	Coxiella burnetii RSA 493	227377	antisense_RNA	Table 1	CbSR 7 although detected by RNAseq, was not detectable by Northern blot analysis	#NAME?
43	24949863	TGCTATTGGCGGAACGAGCGTGGGCTCTGTTGTCGCTGCGTGTTATGCCATGACTCAAGATTGTAACGAGACGATGAAGCTTCTTCAAGACCTGAAACGAGCTGCAAAACATTCTTTCTCACTTAGGAATTTGACGTGGCCTTTTATCTCTTTGTTCAGTTCGCATGCTCAATTTGTTTTGATTTAATCTATCCATACTAGTCCAATAAACGGGTTGCCCAATGGCTAAAGCACCTCGAGTAAAGTCGAGTAATTCTGTACTTATACCATTTTCAAACTCCATTAA	no	-	CbSR 8	no	no	AE016828.2	866381-866666	Coxiella burnetii RSA 493	227377	antisense_RNA	Table 1	Validated by Northern blotting	#NAME?
44	24949863	AATTGAGTATATAAGTTGTGTTTTCAACAATGGTTTCGGCCTTCAAAATTCGAGTACCGTTATAAACATGGATACCCACTAGGTTGATGTTAGGCATTTTTAAAAAGAAATTCTTATTCGAAAAAACGATTTCTTCATCCATGCCGAACTGCGAAGGCTTTCCACCCATCTTCAATAAAGCTGATTTAGACACGTGAGATGGATTAATTCTTA	no	-	CbSR 9	no	no	AE016828.2	973800-974012	Coxiella burnetii RSA 493	227377	antisense_RNA	Table 1	Validated by Northern blotting	#NAME?	RF02560
45	24949863	CCTGCTTTGTTTACGTAGATTACGTACAAAATCTATCAACACAAGTCGTTACTGCAACATTGGCACGATGGGCCTGTTACCGACGTCATTGGTCCTCCCAGCATCATATCTACTGGCATCTCCACGTTTCCAATGGCAACCATTCCCGCTTCATTAAAAGAATTATAAATTATATAATATAGCCCTCATATTTCATACTTAATCACTTTGTTTAACGCTGCTA	no	-	CbSR 10	no	no	AE016828.2	1090006-1090228	Coxiella burnetii RSA 493	227377	other	Table 1	1. Validated by Northern blotting 2. Small RNAs ( A majority (eight of fifteen) of the identified sRNAs were antisense sRNAs)	#NAME?
46	24949863	GGAAAAGATCGTAGTTTTACAGGACGTTAAACTACGCTAGACATAACTAGACATCAGGTGTAACCAAACAATCACGGAGGATCGACAAATGAGAAAAGCACTTGCTAGCGTTGTTGTAATTATATTTGCAGGCTTACTTTGCACGAGTTTACTGACAATCTTTACAGGCAACTCATCAGGTAACCATTACAGCAGCCAATCATTGCAATATCCATATTACATGTCTTATTGATTATTTCCCCCAGCCTAGTCTGTC	no	-	CbSR 11	no	no	AE016828.2	1327797-1328052	Coxiella burnetii RSA 493	227377	other	Table 1	1. Validated by Northern blotting 2. Small RNAs ( A majority (eight of fifteen) of the identified sRNAs were antisense sRNAs)	#NAME?
47	24949863	CTGGAGGGTCTGCAGCGGGCTTCCTTGCCCAAAAACTTCATCCTTGATACACAGACCTTAGACTACCTCATTACGTTTAGAGTACACCGAGGACTTCCTTGTCCACCAAGATCCTAGAGACCTCAGCTAAACTACCTTGTTTATCAGC	no	-	CbSR 12	no	no	AE016828.2	1403153-1403300	Coxiella burnetii RSA 493	227377	other	Table 1	1. Validated by Northern blotting 2. Small RNAs ( A majority (eight of fifteen) of the identified sRNAs were antisense sRNAs)	#NAME?	RF02561
48	24949863	ACAGTGGTAAGACTAAAAACTTAAAGCCCGTCATCCCCGCGCAGGCGCATAGGCGTCAACTTAAGGGAGTGAGGTAAAGAGGGAATCAAGTAGTTGGAAAAATGTCCGTCGTTCCCGTGCGTAGGCCGTCTATCGATAGACAAAGAATCGAGGGCTTTCACGGCCGAAGTCACGGGAATCCCGGCTAAGAGGGGCTTGAAGAACACTAACGGTGTTTTTCTTAGCTCCTTAATCTGGGTCCCCCCGACTCGGCCGTGAAGGTTTTGTATTCTTCAATACTACAGCAGACGGCCTCGCGGGAGGACGACG	no	-	CbSR 13	no	no	AE016828.2	1816997-1817305	Coxiella burnetii RSA 493	227377	antisense_RNA	Table 1	Validated by Northern blotting	#NAME?
49	24949863	GGACCGTGAGGACAGCAGTTTGTTGTTTGGCCCTTTGGGCAAAAATTGAATTCGGGAGGATTAGTCTCCCAGGTTAGCCCGCAATTCTTATGAGTAACTCCTGTAACGGTACCCCCATTTTCACAGCGAAGGTCATCTCCCAAAGCTATCGCAGTCAGCCCTAGAAGGACTAAGCTCGCTATTATTGCT	no	-	CbSR 14	no	no	AE016828.2	1838698-1838886	Coxiella burnetii RSA 493	227377	other	Table 1	1. Validated by Northern blotting 2. Small RNAs ( A majority (eight of fifteen) of the identified sRNAs were antisense sRNAs)	#NAME?	RF02561
50	24949863	GGATTTAGAGAAATACGTTAAAGCTGCCAACGCGCCAGGAAATTTATTTTATGCACTCGTTCACTATGATCTTAAAGCGCGAAAAATCGAATCGGGAGAAACACCACTCTTAAAATTACTATTGAAACGATTACCCAAGCAATCTTCCTTGAAGAAAGTAGCAAGTAATCCTCACTATATCGAGATGACTGACCTCCTAAAGGCAGACATCGAATCAAAGCAGGATGTTATCCGCAGGGAAAAATTGGC	no	-	CbSR 15	no	no	AE016828.2	1878295-1878543	Coxiella burnetii RSA 493	227377	other	Table 1	1. Validated by Northern blotting 2. Small RNAs ( A majority (eight of fifteen) of the identified sRNAs were antisense sRNAs)	#NAME?

## Sheet: March 2016
No.	PMID	Sequence (RNA or DNA)	In Rfam? http://rfam.xfam.org/search	Full or partial?	ncRNA name	Part of an alignment?	Has secondary structure?	Genbank ID	Coordinates	Species name	NCBI taxid	ncRNA type	Where sequence came from	Comments	In RNAcentral? (computed automatically)	Created new Rfam family?
1	19756044	CCAGTTAGTTGCCCAACTACGGTGCCACTCGGCCAGCATCTGGCCAAGCTAAATAGGACTGAGTTTTTTTCCCTCTGCCATGGTAGGGGGAAATTTTTTTTT	no		as_slr0320	no	no	BA000022.2	2269032-2269133	Synechocystis sp. PCC 6803	1148	antisense_RNA	Co-ordinates of Table I	1. A total of 28 asRNAS were verified by 5' RACE and Northern blot Analysis, in addition 7 putative ncRNAs were also verified by Northern blot hybridization 2. Sequences of antisense_RNA are taken from co-ordinates of Table 1. 3. Verified independently by 5' RACE and Northern blot Analysis 4. The Accession number "NC_000911" is present in the article. 5. For the given asRNA, we have captured the …	#NAME?
2	19756044	GGTTTGATAACCATAAATAACCAAAGGATCTAATGTTGGCTGACTGACTAGGCGCACCGTTTGGGTGGTGGCGTCGTACAATCCCCCCCAATACATGGCTTTGCCTGCCAACAGTAGAGCTCCGGCCCCCAGGAACAGGAGATGATGACCCAAAATTATCCCTAGTTGCTGGGGGTTTTCCCACGT	RF01419	full	as_isiA	no	no	BA000022.2	1518029-1518214	Synechocystis sp. PCC 6803	1148	antisense_RNA	Co-ordinates of Table I	1. A total of 28 asRNAS were verified by 5' RACE and Northern blot Analysis, in addition 7 putative ncRNAs were also verified by Northern blot hybridization 2. Sequences of antisense_RNA are taken from co-ordinates of Table 1. 3. Verified independently by 5' RACE and Northern blot Analysis 4. The total length of the sequence is "186", however, after checking in Rfam, the mentioned length is (6 to…	#NAME?
3	19756044	GGTAACCGTTGGAAAAGGCACAGCACTGGTGGGGGTCGTTATAGAAATAGAGGGGATGGATGAAGGTGGTCTCCCGATACATCAAC	no		as_sll1049	no	no	BA000022.2	89735-89820	Synechocystis sp. PCC 6803	1148	antisense_RNA	Co-ordinates of Table I	1. A total of 28 asRNAS were verified by 5' RACE and Northern blot Analysis, in addition 7 putative ncRNAs were also verified by Northern blot hybridization 2. Sequences of antisense_RNA are taken from co-ordinates of Table 1. 3. Verified independently by 5' RACE and Northern blot Analysis 4. The Accession number "NC_000911" is present in the article.	#NAME?
4	19756044	CCCTTGGTGGGGAACTAAAGAAATTAGTTCGGTGTCTTGGAAAGCAGGTGCCGGGGTAGAAGAAGTGGCGGTAACGGAAGATTCTAAGGGAGCTAGAGAAGAATTATTCTCTGAAACAGCTGTCGGAGCATCTGCTTGGGTGATGGCATTTAAGGCCAACAATCCAGAAGGGCAGTTACCCCACACCAGGGTTGTCAAACTCGCTGTGCCAATAACACCGGCGATCGAGCGAC	no		as_rlpA	no	no	BA000022.2	2706752-2706984	Synechocystis sp. PCC 6803	1148	antisense_RNA	Co-ordinates of Table I	1. A total of 28 asRNAS were verified by 5' RACE and Northern blot Analysis, in addition 7 putative ncRNAs were also verified by Northern blot hybridization 2. Sequences of antisense_RNA are taken from co-ordinates of Table 1. 3. Verified independently by 5' RACE and Northern blot Analysis 4. The Accession number "NC_000911" is present in the article. 5. For the given asRNA, we have captured the …	#NAME?
5	19756044	GAAACAATAAAAAACCATCTGGCAGAGTAACCAAATGGTCATAAAAAAAATATTTACCGGGTTTGGCTGGAAAGCTTAGCCCCTTTTTGGGGGGAGACAATGCTAATTAACTATGCCAATTAACTAGTTCTC	no		as_ndhF1	no	no	BA000022.2	2859925-2860056	Synechocystis sp. PCC 6803	1148	antisense_RNA	Co-ordinates of Table I	1. A total of 28 asRNAS were verified by 5' RACE and Northern blot Analysis, in addition 7 putative ncRNAs were also verified by Northern blot hybridization 2. Sequences of antisense_RNA are taken from co-ordinates of Table 1. 3. Verified independently by 5' RACE and Northern blot Analysis 4. The Accession number "NC_000911" is present in the article. 5. For the given asRNA, we have captured the …	#NAME?
6	19756044	GTATTTGGGATCAATGCCCAGACGGATGTGGGCTTCGGCCGTCTCATCAAATTTGGCAGTGGCGGTTTCCTTGAGCAACTCCATGGCCTCTAACGGGCTATAGAGTTTGCTGTCATCTACCTTGGCGATCGCCGCCTGCATGC	no		as_rpl1	no	no	BA000022.2	924638-924780	Synechocystis sp. PCC 6803	1148	antisense_RNA	Co-ordinates of Table I	1. A total of 28 asRNAS were verified by 5' RACE and Northern blot Analysis, in addition 7 putative ncRNAs were also verified by Northern blot hybridization 2. Sequences of antisense_RNA are taken from co-ordinates of Table 1. 3. Verified independently by 5' RACE and Northern blot Analysis 4. The Accession number "NC_000911" is present in the article.	#NAME?
7	19756044	GCGACCGATCGCCTGATTGAGTTCTGGATCAAGGTCTGTATTTGCCTGCTGGGATTGTTTCTGGGTGAGGTACTGGCCCAGATCGGTACCCGCTTCACGGCAAAGCTGATCCGTGGCGGCCGTTGGTTCGGTCTTGAGCAAAATTGGCTCAAAGGCTTCTTGCAAACCCAATTCCTGGAAGCGATTGCGGAGGGGGTAAATGGGCTCATCCTGTCCTCCCCCGCTTTCAAACAGGCCGATAACTTGTTTGG	no		as_sll0217	no	no	BA000022.2	166860-167110	Synechocystis sp. PCC 6803	1148	antisense_RNA	Co-ordinates of Table I	1. A total of 28 asRNAS were verified by 5' RACE and Northern blot Analysis, in addition 7 putative ncRNAs were also verified by Northern blot hybridization 2. Sequences of antisense_RNA are taken from co-ordinates of Table 1. 3. Verified independently by 5' RACE and Northern blot Analysis 4. The Accession number "NC_000911" is present in the article.	#NAME?
8	19756044	GGGTCGGTGGCTGTAGCCGGAATGCTAGTGGCACCAAATTCTAGATGGGTGAGGGAAACACTGGTTAATGGCCCCAACTCC	no		as_sll1586	no	no	BA000022.2	1504253-1504333	Synechocystis sp. PCC 6803	1148	antisense_RNA	Co-ordinates of Table I	1. A total of 28 asRNAS were verified by 5' RACE and Northern blot Analysis, in addition 7 putative ncRNAs were also verified by Northern blot hybridization 2. Sequences of antisense_RNA are taken from co-ordinates of Table 1. 3. Verified independently by 5' RACE and Northern blot Analysis 4. The Accession number "NC_000911" is present in the article.	#NAME?
9	19756044	TAACTGAATAGTGGTATTGGGATCACCATCGCTATCCAGTTGGGTATTCAACCAAGCCGCCAGTAAATTGCCCCCAGGGCCAACTCCCAATGTTACT	no		as_slr0408	no	no	BA000022.2	2163153-2163249	Synechocystis sp. PCC 6803	1148	antisense_RNA	Co-ordinates of Table I	1. A total of 28 asRNAS were verified by 5' RACE and Northern blot Analysis, in addition 7 putative ncRNAs were also verified by Northern blot hybridization 2. Sequences of antisense_RNA are taken from co-ordinates of Table 1. 3. Verified independently by 5' RACE and Northern blot Analysis 4. The Accession number "NC_000911" is present in the article. 5. For the given asRNA, we have captured the …	#NAME?
10	19756044	CGCCGTGAGGGGCAATTGACGATAAGAAATGTTAAAGTCAGCGAGGGAGCCTTGACAACTTCCCCTAAGACCAATCACTTCTTCGAGGGTGTCGTAGGGAGAGCCCACCGCCGACAGTAGTTCATCCCCCGGTCGCAAAATGCCGTACAACGCACAGGCGATCGCATGGGTTCCGGACACAAACTGTACCCGTACAGCGGCCGACTCTGCCCCCATCACCTGAGCAAAAACCCCGTCCAGAGTATCTCTGCCTAGGTCATCATGGCCATAACCACTCACCCCGGCGAAGTGCTGTACCCCTACCCGATGGTGCCGAAATGCCTCTATGACTTTGTACAGATTTTCCTTGACCTTTGCGTCGATTTCCGAAAAGATTGGGACTAGGTTTTCTTCTGCTTG…	no		as_slr0580	no	no	BA000022.2	2823667-2824068	Synechocystis sp. PCC 6803	1148	antisense_RNA	Co-ordinates of Table I	1. A total of 28 asRNAS were verified by 5' RACE and Northern blot Analysis, in addition 7 putative ncRNAs were also verified by Northern blot hybridization 2. Sequences of antisense_RNA are taken from co-ordinates of Table 1. 3. Verified independently by 5' RACE and Northern blot Analysis 4. The Accession number "NC_000911" is present in the article. 5. For the given asRNA, we have captured the …	#NAME?
11	19756044	GAGCCTAAAATAGCCCCCAAGGAACCCTGTACGTCTGCCTTGAGGATGATGTTGAGTTCCTTGAGTTCCCCTTCCTGGGCCTGGGCCGAAATACTGCTGAGGGTAACCTTGCGGGAAGACATGGCCTGTTGCAGACGGGTTT	no		as_infB	no	no	BA000022.2	136748-136889	Synechocystis sp. PCC 6803	1148	antisense_RNA	Co-ordinates of Table I	1. A total of 28 asRNAS were verified by 5' RACE and Northern blot Analysis, in addition 7 putative ncRNAs were also verified by Northern blot hybridization 2. Sequences of antisense_RNA are taken from co-ordinates of Table 1. 3. Verified independently by 5' RACE and Northern blot Analysis 4. The Accession number "NC_000911" is present in the article. 5. For the given asRNA, we have captured the …	#NAME?
12	19756044	GGCTCGTCCCCAGCTCCTGTTAGGGTAGTAAAGGGGGTAGAAACCATGCCCTGCATCATGCCATCCTCATAGGTGGGCATCTCCAGGGCATCCAGCACCTGTTGGGCACTCTTGTAACGGTGGCGCACAGAAAGTTC	no		as_pknA	no	no	BA000022.2	1992384-1992520	Synechocystis sp. PCC 6803	1148	antisense_RNA	Co-ordinates of Table I	1. A total of 28 asRNAS were verified by 5' RACE and Northern blot Analysis, in addition 7 putative ncRNAs were also verified by Northern blot hybridization 2. Sequences of antisense_RNA are taken from co-ordinates of Table 1. 3. Verified independently by 5' RACE and Northern blot Analysis 4. The Accession number "NC_000911" is present in the article. 5. For the given asRNA, we have captured the …	#NAME?
13	19756044	CACAATAGTAAAGGTGGCCAGAACTGGATCAATGCGGACAATGACCATGTGAACGGAATTGGTTCCAATGTCGATGGCCGCCAACATACAGGGGTCAACAATCTGGGCAGAGGAAGGAG	no		as_ppx	no	no	BA000022.2	3465167-3465285	Synechocystis sp. PCC 6803	1148	antisense_RNA	Co-ordinates of Table I	1. A total of 28 asRNAS were verified by 5' RACE and Northern blot Analysis, in addition 7 putative ncRNAs were also verified by Northern blot hybridization 2. Sequences of antisense_RNA are taken from co-ordinates of Table 1. 3. Verified independently by 5' RACE and Northern blot Analysis 4. The Accession number "NC_000911" is present in the article.	#NAME?
14	19756044	TCCATGCTAGCATAGCCCTTGGTGCGGGATTTTAACTGGTCGAAAAAGTCTGTGACCACCTCCGCCAAAGGTAATTCATAAATTAAAGCAGTTCGGGTTTGGGTGAAAAATTTCATATCCTTGAACACCCCCCGCCGACTTTGGCACAGTTCCATCAACGTGCCCACATAGGTTTCCGGGGTGATCATCTCCACTTTGATGAACGGTTCTTCCACCTTCAGCCGTTTTTGGATGGGAGGCAACAGACTGGGGTTATCCACTTCAATCACTTCTTCGTCGGTGGTGGTGACCCGGTAAATTACCGAAGGGGCAGTGGTGATCAAATCCAGGTTATA	no		as_lepA	no	no	BA000022.2	3565927-3566261	Synechocystis sp. PCC 6803	1148	antisense_RNA	Co-ordinates of Table I	1. A total of 28 asRNAS were verified by 5' RACE and Northern blot Analysis, in addition 7 putative ncRNAs were also verified by Northern blot hybridization 2. Sequences of antisense_RNA are taken from co-ordinates of Table 1. 3. Verified independently by 5' RACE and Northern blot Analysis 4. The Accession number "NC_000911" is present in the article. 5. For the given asRNA, we have captured the …	#NAME?
15	19756044	GGTAAGTGCCCCTCACTTTCCGCCGATGCATACAAGTGGTAAACACTTTGGGGAACATTGCTTAAATCCCAACGGTAGCGGTAGCTTCCACTTGATTTGGGGTCGTGGTCAATTGTGGTGATGAGGAAACCATCTCCCCCCTTGCCATCGGTGTCCGCATAAAGAT	no		as_sll0723	no	no	BA000022.2	3439416-3439581	Synechocystis sp. PCC 6803	1148	antisense_RNA	Co-ordinates of Table I	1. A total of 28 asRNAS were verified by 5' RACE and Northern blot Analysis, in addition 7 putative ncRNAs were also verified by Northern blot hybridization 2. Sequences of antisense_RNA are taken from co-ordinates of Table 1. 3. Verified independently by 5' RACE and Northern blot Analysis 4. The Accession number "NC_000911" is present in the article.	#NAME?
16	19756044	CCAAGGCAAAGGGGAGGAGAGGCCGTAACCTGGAGGGGAAGATTCTGCCACAA	no		as_sll1124	no	no	BA000022.2	865872-865924	Synechocystis sp. PCC 6803	1148	antisense_RNA	Co-ordinates of Table I	1. A total of 28 asRNAS were verified by 5' RACE and Northern blot Analysis, in addition 7 putative ncRNAs were also verified by Northern blot hybridization 2. Sequences of antisense_RNA are taken from co-ordinates of Table 1. 3. Verified independently by 5' RACE and Northern blot Analysis 4. The Accession number "NC_000911" is present in the article.	#NAME?
17	19756044	GATCCCATGATAATATCGATACTACCGAGGATCGCCATGATGTCTGCCACCTTCACCCCCTTGAGGATGTGGGGCAGAATTTGCAGGTTGTTGAAGTCCGCAGAACGGATTTTCCAACGCCAGGGGAACACATCGTCATTGCCTTGAATGAAAATACCCAATTCTCCCTTACCGCTTTCCAAGCGCACGTAATGTTCGCCGGCAGGAATCTTAAAGGTGGGAGCAACTTTTTTGGCAATATACTGGTATTGGAAATCATTCCATTCGGATTTTTTGCCTTCTTGGAGTCGTTTAGCTTCCAGATTTTCGTAGGGGCCACCAGGCATGGCTTTGAGGGCCTGACGAA	no		as_ndhH	no	no	BA000022.2	1510816-1511161	Synechocystis sp. PCC 6803	1148	antisense_RNA	Co-ordinates of Table I	1. A total of 28 asRNAS were verified by 5' RACE and Northern blot Analysis, in addition 7 putative ncRNAs were also verified by Northern blot hybridization 2. Sequences of antisense_RNA are taken from co-ordinates of Table 1. 3. Verified independently by 5' RACE and Northern blot Analysis 4. The Accession number "NC_000911" is present in the article. 5. For the given asRNA, we have captured the …	#NAME?
18	19756044	GGTCGAGAATGAGGGCTGTTTTTTCCTCTAGCACTGGATCTGCCTCAGCCGAAACCAGTATGAACAGCAACACCAAGCCAGTGGCCCCAAGGCTAAGCAAAACCACAATGGCGGCCAATGTTCCGAAGAAACTAGCCACCATTTG	no		as_sppA	no	no	BA000022.2	1283031-1283175	Synechocystis sp. PCC 6803	1148	antisense_RNA	Co-ordinates of Table I	1. A total of 28 asRNAS were verified by 5' RACE and Northern blot Analysis, in addition 7 putative ncRNAs were also verified by Northern blot hybridization 2. Sequences of antisense_RNA are taken from co-ordinates of Table 1. 3. Verified independently by 5' RACE and Northern blot Analysis 4. The Accession number "NC_000911" is present in the article.	#NAME?
19	19756044	AACACCTATCCAGTTGATTTAGTAATCTACATGGCCAGATCTGCTGCGATTTGAGTTGGCACCATTCTAGCAAAACTAGTCTAAGTTGCTGGGGGGGAGGTTAGTCCTGGGGATAGGAAGAGGGTCCAATTAGTTCCACTTGGGAATCATTACCAATCAGGAAGCGCAAAGCCTGGGGACGGCGGGGAGCGGGAAAAATTTTGGCGTTTTTGCCGATGACACTATCGACAATTCTTTGT	no		as_rfbA	no	no	BA000022.2	2512367-2512605	Synechocystis sp. PCC 6803	1148	antisense_RNA	Co-ordinates of Table I	1. A total of 28 asRNAS were verified by 5' RACE and Northern blot Analysis, in addition 7 putative ncRNAs were also verified by Northern blot hybridization 2. Sequences of antisense_RNA are taken from co-ordinates of Table 1. 3. Verified independently by 5' RACE and Northern blot Analysis 4. The Accession number "NC_000911" is present in the article.	#NAME?
20	19756044	CACCAGCAGAATAGTGCCCGCAATTAACCCCAGGAAATTAGGCAGCCAAGCGGCGGTGAACGGATCCAGGGCTCCCCAAATCCCCATAGACTCGCTTAAAAAAGAGAGTAGGTAATAGAAGAAAATTAAGCCCACACAGATGCCAAAGCTAGTAGCTTTGTTGGTATTCTGTGGCCGTACTCCGATCGCCGCCCCGATTAAACCAAAGACAAAGCAAACAAAGGGCAGAGCGTATTTCTTTTGGATGCGGACTT	no		as_slr0882	no	no	BA000022.2	1143957-1144210	Synechocystis sp. PCC 6803	1148	antisense_RNA	Co-ordinates of Table I	1. A total of 28 asRNAS were verified by 5' RACE and Northern blot Analysis, in addition 7 putative ncRNAs were also verified by Northern blot hybridization 2. Sequences of antisense_RNA are taken from co-ordinates of Table 1. 3. Verified independently by 5' RACE and Northern blot Analysis 4. The Accession number "NC_000911" is present in the article. 5. For the given asRNA, we have captured the …	#NAME?
21	19756044	GCAGAGGAGTTAAAATGTCCGAAAACATGATCACCCCATCGGGTTGGAACGCTTGCCAGGGCTGGAGGGAAATTTCGATGGCCAAGTCTGGGTTTTCCGACCGCTCCCGGAAACTCGGATATTTATCCCGCAGATCTCGATAAACTTTCATATAACGGCCGGCTTGGCGCATCATCCACACGGGGGGACGTTTAACCACTTCGCCCCTGGCTACCCGCAGAAGGTAGGGCAAAT	no		as_hemE	no	no	BA000022.2	3198747-3198980	Synechocystis sp. PCC 6803	1148	antisense_RNA	Co-ordinates of Table I	1. A total of 28 asRNAS were verified by 5' RACE and Northern blot Analysis, in addition 7 putative ncRNAs were also verified by Northern blot hybridization 2. Sequences of antisense_RNA are taken from co-ordinates of Table 1. 3. Verified independently by 5' RACE and Northern blot Analysis 4. The Accession number "NC_000911" is present in the article. 5. For the given asRNA, we have captured the …	#NAME?
22	19756044	GGCCATTTTTTTCAGGCCTGGGGGAGCGTCATCGGGGTATTTTTCTATATCGTTAGCGCTGATGGCCACCATGGCTAAACCAGAGTTTTGGTAATCCTTCCCCAACTGACTTAACTGGGCCTGGATGTGTTTGACAAAGGGACAATGACAACAGATGAACATTACCAATAGCCCTTTTTCTCCCATGGCTTCCCCTAGGGTGAGGGGCTGTTCCGCAGTCACGTCCCAAAGGGAAAAGTCCGGTGCTTGGGTACCAAGGGCAAGCATGGTGGAGGGAGT	no		as_sll1289	no	no	BA000022.2	695587-695865	Synechocystis sp. PCC 6803	1148	antisense_RNA	Co-ordinates of Table I	1. A total of 28 asRNAS were verified by 5' RACE and Northern blot Analysis, in addition 7 putative ncRNAs were also verified by Northern blot hybridization 2. Sequences of antisense_RNA are taken from co-ordinates of Table 1. 3. Verified independently by 5' RACE and Northern blot Analysis 4. The Accession number "NC_000911" is present in the article.	#NAME?
23	19756044	CTGCCTTGCTTGCTGTAGGTGTACACCGTTTGGGGCTGCCATTGGTTTAGGGCGTCGGCGGTGAGGTCGGCAAAGGATACATTTTCCCGGTCCAGACTGACTTGGAGAGTTTCCATGGGGTCTTTCCCTTGGGCGATGAGGAATGCTAGAGCCTGTAGGTCTGGCCATTGTTTGAGCTGTACGAGAAAATCCTTTACCAAAGCGGGGTAGGGAGAATGGTCGTGCTTTTGCCAAGGCTGGCCCGATGGTAAGTTTTGGTCTAGGCCGACGTGGAAAATTAG	no		as_ribA	no	no	BA000022.2	1768770-1769050	Synechocystis sp. PCC 6803	1148	antisense_RNA	Co-ordinates of Table I	1. A total of 28 asRNAS were verified by 5' RACE and Northern blot Analysis, in addition 7 putative ncRNAs were also verified by Northern blot hybridization 2. Sequences of antisense_RNA are taken from co-ordinates of Table 1. 3. Verified independently by 5' RACE and Northern blot Analysis 4. The Accession number "NC_000911" is present in the article.	#NAME?
24	19756044	ATCGTAGCACTGATAATGATTAAAACCAGTTTGGCGCAATTTTTGCAGAGCGGCGTTGGCTCGAGAGAGTAAATCTTCGGCCCGGTTACCATCGTTGGGGTAGGCGGAAATGCCAATGTTAATATTAAAAATAAATTCCCTTTCTCGCACGGTTATGGGATTTTTCAAGCGGTCTAGAATTCTTTCCGCTAGACGAATGGAATCCTGGGGGCTTTTTATCTTGGCCAGAATAATCACTAGGGTGTTGCTATCCCATTGCCCTACGGTATCTCCGGAACGCATACAGTCGGAGATCGCCCCGTGGAAGGCCATAAATACTTCATCCCCAAAGCCAAAGCCATAGGCCTGGTTAATGCGATTGAGAATTTCTAAATGGATGAACATCACCCCCATGAGATG…	no		as_slr1102	no	no	BA000022.2	198819-199396	Synechocystis sp. PCC 6803	1148	antisense_RNA	Co-ordinates of Table I	1. A total of 28 asRNAS were verified by 5' RACE and Northern blot Analysis, in addition 7 putative ncRNAs were also verified by Northern blot hybridization 2. Sequences of antisense_RNA are taken from co-ordinates of Table 1. 3. Verified independently by 5' RACE and Northern blot Analysis 4. The Accession number "NC_000911" is present in the article. 5. For the given asRNA, we have captured the …	#NAME?
25	19756044	CCCCCAGAATCACATAGGTGTAATGGTCCACAATGGTGGCATCAGGCTTGTTGTAGGTGGCAGCCAAATGGGCTTCCGCCAGGGCTAAACCCACACCATTGGCAATGCCTTGACCCAAGGGGCCGGTGGTGACTTCTACTCCAGCAGTGAGAAAATTCTCCGGGTGACCGGGGGTAGAAGATTCCCATTGACGGAACTGTTTAATGTCTTCGATGGTCACACTGTCATAACCCAGCAGATAGAGCAGGGCATACTGCAACATGGAGCCATGGCCGGCGGACAACACAAAGCGGTCCCGATTGAACCACTTGGGGTTCTTGGGATTGAACTTCATGAACTTGTTCCACAGGGTAAAGGCCATAGGAGCGGCTCCCATGGGCAAACCAGGGTGGCCAGATT…	no		as_tktA	no	no	BA000022.2	819499-819977	Synechocystis sp. PCC 6803	1148	antisense_RNA	Co-ordinates of Table I	1. A total of 28 asRNAS were verified by 5' RACE and Northern blot Analysis, in addition 7 putative ncRNAs were also verified by Northern blot hybridization 2. Sequences of antisense_RNA are taken from co-ordinates of Table 1. 3. Verified independently by 5' RACE and Northern blot Analysis 4. The Accession number "NC_000911" is present in the article.	#NAME?
26	19756044	TTGGGGGAGTCCACTGGACCGCGGAAAATAAACACAGTGGTGTTGGTTTGGCTAGCGATTTGGGTGGGTAAATTGCCGTGGATGACATTTTTGAGCAATCCTTCCCTACTGGCCCCCAGCACGATTGCCGCACATTCACGCATTTCCGCCAGGTCACTGAGGGCATCGGCAATGGAAGTGGAGCACACAGGAATGGGAATAATCGGTCTTTGTAACTGTTCTGACCACCGTTCTGCCAGGTTTTTTAAATCGTAAAAAGGGTCATAGCGCTGGGATTGACGGGGTAGATAAACTTTAGAAATCAGTAGCTGGGGGTTATTTTCCTCCGGGTAAAGGGAAAACAACGCCGGCAACAGATTTAACATTTTTTCAATGTTGGGGCCTCCCGCTACCGGCATT…	no		as_sll1864	no	no	BA000022.2	2216528-2217002	Synechocystis sp. PCC 6803	1148	antisense_RNA	Co-ordinates of Table I	1. A total of 28 asRNAS were verified by 5' RACE and Northern blot Analysis, in addition 7 putative ncRNAs were also verified by Northern blot hybridization 2. Sequences of antisense_RNA are taken from co-ordinates of Table 1. 3. Verified independently by 5' RACE and Northern blot Analysis 4. The Accession number "NC_000911" is present in the article.	#NAME?
27	19756044	GGGGACACAATTCTTTCTGGAGTTAATTTTTCCTGCAGTTCTTGCTTAATGCGGGCCATAACGGAATTTTGATCCAAAGAGTTGAGAATATCCCGCACCACTGTCCTTGGCCCCGTTTCTCCCCAGGCGGCCCCATTGGCTAAATAGGTTTTGGTCACTTGACCGATCGCCAAGGTGGACACTCCGGCCACACTAGCTTGGGTGAGGGCAACGGAAATATAGGGGGCCAAGGCCAATCCCCCGGTTAAGGGCACCGTCAAACCGAGTAAACCCTTGAGGGAACTAAGGCCCAACCCCGCCAAAAATTCGCTGGCAGTGATG	no		as_sll0503	no	no	BA000022.2	3207282-3207602	Synechocystis sp. PCC 6803	1148	antisense_RNA	Co-ordinates of Table I	1. A total of 28 asRNAS were verified by 5' RACE and Northern blot Analysis, in addition 7 putative ncRNAs were also verified by Northern blot hybridization 2. Sequences of antisense_RNA are taken from co-ordinates of Table 1. 3. Verified independently by 5' RACE and Northern blot Analysis 4. The Accession number "NC_000911" is present in the article.	#NAME?
28	19756044	TTCTGAGGGCAGGTTTCTGTTCTTCGATGGGTTTGTGTTGTAACAATTCCAAGGTATCAACGGCAATGGAGGCGGCGGTGAGGGGACTGCGTAAATCGTGGGCCAACATGGCCAGAATCTGATCCTTGAACTGTATTTGTTGGAGCAATTCTTCCTTATCTTTCTTCAGCAGAAAAAGTTCGTCGGACATTTTCATCAGTTCCCCGGAATAACCCACGGAGGAAATTTCCCGGGGACAACTGGGGGATTGCCCCGTATCCTCTGGGTTAGGATCCATCGCCAATTCCTGTTGCCAGCGGGGCCACCATTTTTGCAATTGTTGGATGATATTACTGCCAGCTAAAACCTGCCGTGGTTCTGGTTGTAGTTTAATCAAGGAGGGGGTGGCGACCAGACGAA…	no		as_sarA	no	no	BA000022.2	2422099-2422678	Synechocystis sp. PCC 6803	1148	antisense_RNA	Co-ordinates of Table I	1. A total of 28 asRNAS were verified by 5' RACE and Northern blot Analysis, in addition 7 putative ncRNAs were also verified by Northern blot hybridization 2. Sequences of antisense_RNA are taken from co-ordinates of Table 1. 3. Verified independently by 5' RACE and Northern blot Analysis 4. The Accession number "NC_000911" is present in the article.	#NAME?
29	19756044	GGCCCTAAATTTTGGTTTAGAATCGTAGATACAGTGAGGTTAAGAAATAAGCAGAACTCGACGCGATTTCCTCCTCACACACGAAAATCTGATTACCGTCCTCCG	no		SyR5	no	no	BA000022.2	3138669-3138773	Synechocystis sp. PCC 6803	1148	other	Co-ordinates of Table II	1. 7 putative ncRNAs were also verified by Northern blot hybridization 2. Sequence of putative ncRNAs taken from co-ordinates of Table II 3. The Accession number "NC_000911" is present in the article.	#NAME?
30	19756044	CGTGTTCCATGTTACAATTTTCTATATAGAAATCAAAGACTGCGCGAGTTGGGAAACCGCCACTGAGATTTCCTCAAGCAACAACAACATTTGGTGGAGTCAG	no		SyR6	no	no	BA000022.2	1816523-1816625	Synechocystis sp. PCC 6803	1148	other	Co-ordinates of Table II	1. 7 putative ncRNAs were also verified by Northern blot hybridization 2. Sequence of putative ncRNAs taken from co-ordinates of Table II 3. The Accession number "NC_000911" is present in the article.	#NAME?
31	19756044	CCAACTCAAATCGCAGCAGATCTGGCCATGTAGATTACTAAATCAACTGGATAGGTGTTC	no		SyR9	no	no	BA000022.2	2512366-2512425	Synechocystis sp. PCC 6803	1148	other	Co-ordinates of Table II	1. 7 putative ncRNAs were also verified by Northern blot hybridization 2. Sequence of putative ncRNAs taken from co-ordinates of Table II 3. The Accession number "NC_000911" is present in the article.	#NAME?
32	19756044	TGAAAAATATGGCGGAGGAAAACTGAGTTAGAATTGACTCAGGAATGTTAAGTCATTTGCAATTTTTATCTGTGATCTAGATCACCTCCCATGGGTGCTTGCATCACTTACATTGGAGGAGAAATAGATACAGAAAAATCGGAAGCCAGTAATGACCAGTAAAAACATCCTGGTTTTATTCCG	no		SyR7	no	no	BA000022.2	1748948-1749130	Synechocystis sp. PCC 6803	1148	other	Co-ordinates of Table II	1. 7 putative ncRNAs were also verified by Northern blot hybridization 2. Sequence of putative ncRNAs taken from co-ordinates of Table II 3. The Accession number "NC_000911" is present in the article.	#NAME?
33	19756044	AAGAGGGATACAGCGGATACCCTATTAGTTAGGCACATATAAAATGCCTGTAACCACTGTTTTACAATGACTTTGGTATACCAGATGGAAAGCATGACCGCTGTAGGTTGATTATAGATTTGAAGGGTGGTTAATAACTACCCATTTTTTGT	no		SyR8	no	no	BA000022.2	106687-106838	Synechocystis sp. PCC 6803	1148	other	Co-ordinates of Table II	1. 7 putative ncRNAs were also verified by Northern blot hybridization 2. Sequence of putative ncRNAs taken from co-ordinates of Table II 3. The Accession number "NC_000911" is present in the article.	#NAME?
34	19756044	ACTTGAATGTCACTAACTACATCCAGTCTTTGCCATGGCCAGTCTTTCCACCAGAGAAACTATCACATTAACCAGGTGATTTAGATCACAGACAAACCACAGGGACGTTGCTTGGGCTAAATCCCATGAAGAGAAGGTTTATGGCTCCTGATGAAGTTATTTAGCCCATTAGCAAGGCAAATCAAAGACGATCCCGACTTCGTTATAAAATAAACTTAACAAATCTATACCCACCTGTAGAGAAGAGTCCCTGAATATCAAAATGGTGGGATAAAAAGCTCAAAAAGGAAAGTAGGCTGTGGTTCCCTAGGCAACAGTCTTCCCTACCCCACTGGAAACTAAAAAAACGAGAAAAGTTCGCACCGAACATCAATTGCATAATTTTAGCCCTAAAACATA…	no		SyR4	no	no	BA000022.2	727707-728258	Synechocystis sp. PCC 6803	1148	other	Co-ordinates of Table II	1. 7 putative ncRNAs were also verified by Northern blot hybridization 2. Sequence of putative ncRNAs taken from co-ordinates of Table II 3. The Accession number "NC_000911" is present in the article.	#NAME?
35	19756044	TGAGTTGGGATTTTCTTAAACACAATTCCCCCGGATAAACTGAGGGAGTCCAAAGTAATGACCCTAGAGTTATTGTTACTGATCTCCATTAACTTTCGTTAACTACCCGGGGATTTATGAGAGATATTACCTAAATAAATCCAGGGAGAAACACGGAGGCAGCGACAAGGGCCACCGGGATGCTCAAACAGCTCAGCGCCTAGGCTTGAATGCTTTTGCAATCCCACAGTTAACTTTATACAACGGTGATGGGACTTATGTCTGTTACATCTTGTTAATTTTATTCCTGCTTTTTTGTTAAGTAATGTTGCAGGGGATTCTCAGATTGTCCTGGATTGGGAAGGGAAGACAACCAGTTTCGTTCAGCTTATGTTTTAGGGCTAAAATTATGCAATTGAT…	no		SyR3	no	no	BA000022.2	727492-728273	Synechocystis sp. PCC 6803	1148	other	Co-ordinates of Table II	1. 7 putative ncRNAs were also verified by Northern blot hybridization 2. Sequence of putative ncRNAs taken from co-ordinates of Table II 3. The Accession number "NC_000911" is present in the article.	#NAME?
36	19854910	ATTAAATAAAGACCTCCTAACTTTATTTAATAAAATCCTAAACTTTTTTCATCACAATCTCCTAATGAAGCCACCCAATCAGGTGGCTTTTTT	RF02379	full	CcnA	no	yes fig 4	CP000410.1	231143-231235	Streptococcus pneumoniae serotype 2 strain D39	373153	other	Co-ordinates of Table 1	1. Validated by Northern Blotting. 2. Two co-ordinates of different strains "S. pneumoniae D39, "S. pneumoniae R6", However we considered only S. pneumoniae D39", as this strain is mainly studied in the article. 3. The probe name mentioned as sRNA probe name 56 (ccnA). 4. The total length of the sequence is "94", however, after checking in Rfam, the mentioned length is (1 to 93) i.e. 93. Hence we…	#NAME?
37	19854910	AGCAATAGAAATGATGGTCAAAGCTCATGGATGTTGCAGGCTTTTTTGTCCTGCACTTCTTTGTAGTTTT	RF02419	full	Spd-sr37	no	yes fig 4	CP000410.1	131773-131842	Streptococcus pneumoniae serotype 2 strain D39	373153	other	Co-ordinates of Table 1	1. Validated by Northern Blotting. 2. Two co-ordinates of different strains "S. pneumoniae D39, "S. pneumoniae R6", However we considered only S. pneumoniae D39", as this strain is mainly studied in the article. 3. The probe name mentioned as sRNA probe name 37(2) and 37(1) (two have the similar co-ordinates). This corresponds to the sRNA "Spd-sr37", hence given the ncRNA name as "Spd-sr37" 4.The…	#NAME?
38	19854910	CGATGAGTCGATAGGTAGTCTTCGGACTACTATTGAGCATAAGGAGGTCATAACGCAGGAGCGGACCTTGATGAGTTGTGTGAACCTGCTCATCACATGAAGATGCCTCTTAGTCCCTAGTCTAGCGACTGGGATTTTTATTTT	RF01732	full	Spd-sr17	no	yes fig 4	CP000410.1	912572-912715	Streptococcus pneumoniae serotype 2 strain D39	373153	other	Co-ordinates of Table 1	1. Validated by Northern Blotting. 2. Two co-ordinates of different strains "S. pneumoniae D39, "S. pneumoniae R6", However we considered only S. pneumoniae D39", as this strain is mainly studied in the article. 3. The probe name mentioned as sRNA probe name 17(1) 4.The total length of the sequence is "144", however, after checking in Rfam, the mentioned length is (1 to 140) i.e. 140. Hence we co…	#NAME?
39	19854910	TACAGAAGATTTGGAATAAGCAAAAAGCTTTAAATCAATAGTCTAAACTGCTTGATTTAAAGC	RF02418	full	Spd-sr07	no	no	CP000410.1	820183-820245	Streptococcus pneumoniae serotype 2 strain D39	373153	other	Co-ordinates of Table 1	1. Validated by Northern Blotting. 2. Two co-ordinates of different strains "S. pneumoniae D39, "S. pneumoniae R6", However we considered only S. pneumoniae D39", as this strain is mainly studied in the article. 3. The probe name mentioned as sRNA probe 7. We considered the name as "sRNA 7" 4.The total length of the sequence is "63", however, after checking in Rfam, the mentioned length is (1 to …	#NAME?
40	19854910	GAAGAAAAAGTATAGAAATATAGTCAATTGAAACAAGAACAGGATAAAAGAACCTTTTGTGCCATATTTTTCTCCTTTCGCTTTACAATTGGATTGAACACCTTTATTGTATCGCGTTTGGAGTTTTTTTGGTATAACCTTCGACGCACACCCGCATAGCGGGTG	no		Spd-sr10	no	no	CP000410.1	1750985-1751149	Streptococcus pneumoniae serotype 2 strain D39	373153	other	Co-ordinates of Table 1	1. Validated by Northern Blotting. 2. Two co-ordinates of different strains "S. pneumoniae D39, "S. pneumoniae R6", However we considered only S. pneumoniae D39", as this strain is mainly studied in the article. 3. The probe name mentioned as sRNA probe 10. This corresponds to the "Spd-sr10", hence given the ncRNA name as "Spd-sr10"	#NAME?
41	19854910	AATTTTCAAGAGTGAATGCTAAAAGTGAATATCAAAAAAATTCTAATAGACTATTGACAAGTAGTTTAAAAATGATATAATTTAACCATTCAGAAAAGTAATCATACAAACTTTTTAGAGAGTCTGTGGTAGCTGAAAACAGATAAGTGGCAATGATGAAAATTGGGCTGAATGCTATTTAGAATTTGAAATTATAAAAATTCGGTAAGCACACCTTACAGTGCATCTCGTTATTGCGAGACTGAGCGATAGGGAAATTCCCTATAATTGAGGTGGTACCGCGCATCGACGTCCTCACACAAGTTTTTTGTGTGAGG	RF00230	full	Spd-sr12	no	no	CP000410.1	967854-968170	Streptococcus pneumoniae serotype 2 strain D39	373153	other	Co-ordinates of Table 1	1. Validated by Northern Blotting. 2. Two co-ordinates of different strains "S. pneumoniae D39, "S. pneumoniae R6", However we considered only S. pneumoniae D39", as this strain is mainly studied in the article. 3. The probe name mentioned as sRNA probe 12(1). This corresponds to the "Spd-sr12", hence given the ncRNA name as "Spd-sr12" 4.The total length of the sequence is "317", however, after c…	#NAME?
42	19854910	TTCCCCAAGCTCGTGTACTGCCCAAAAAAGTTAGACATTCTATTTAGAACGAGGATTGAGTTCTGTATTGTACAAGGCTCGGTCCTTTTAGAGTCAGCTTAAGGCTGGCT	no		Spd-sr14	no	no	CP000410.1	149307-149416	Streptococcus pneumoniae serotype 2 strain D39	373153	other	Co-ordinates of Table 1	1. Validated by Northern Blotting. 2. Two co-ordinates of different strains "S. pneumoniae D39, "S. pneumoniae R6", However we considered only S. pneumoniae D39", as this strain is mainly studied in the article. 3. The probe name mentioned as sRNA probe 14. This corresponds to the "Spd-sr14", hence given the ncRNA name as "Spd-sr14"	#NAME?
43	19854910	ATGAATCTTTCTAATGAGTTGTTTTGTCGCTTTTCATTATAGGTCATATGGGACTTTTTTTCTACACAAAAATAGGCTCCATAATATCTATAAGGGATTTACCCACTACAAATATTATAGAGCCCAAAATCCTTTGTTTACTAAACAAGGGAT	no		Spd-sr38	no	no	CP000410.1	769933-770085	Streptococcus pneumoniae serotype 2 strain D39	373153	other	Co-ordinates of Table 1	1. Validated by Northern Blotting. 2. Two co-ordinates of different strains "S. pneumoniae D39, "S. pneumoniae R6", However we considered only S. pneumoniae D39", as this strain is mainly studied in the article. 3. The probe name mentioned as sRNA probe 38. This corresponds to the "Spd-sr38", hence given the ncRNA name as "Spd-sr38"	#NAME?
44	19854910	ACTGAGACACCAGATCTCAGCCTTTTTCGGCTCTATAATATTTGTAGTGGGTAAATCCCTTATAGATATTATGGAGCCTATTTTTGTGTAGAAAAAAAGTCCCATATGACCTATAATGAAAAGCGACCAAACAACTCATTAGAAAGATTCAT	no		Spd-sr39	no	no	CP000410.1	1678490-1678641	Streptococcus pneumoniae serotype 2 strain D39	373153	other	Co-ordinates of Table 1	1. Validated by Northern Blotting. 2. Two co-ordinates of different strains "S. pneumoniae D39, "S. pneumoniae R6", However we considered only S. pneumoniae D39", as this strain is mainly studied in the article. 3. The probe name mentioned as sRNA probe 39. This corresponds to the "Spd-sr39", hence given the ncRNA name as "Spd-sr38"	#NAME?
45	19854910	TTGACAAGAGCTAGAAAACTTGGTATCATATAAAAGTTGAGAAAAGCAGAAGTGAGAGCTTCTCGCCTTGTGACATTAAGTTGCCTGGCCCTACGGATGAAAAGTTTCGAAGAAACGCTATCATAACGTGCGGGCTTGTATATTTACGAGTCCGCT	RF00558	full	Spd-sr48	no	no	CP000410.1	862664-862819	Streptococcus pneumoniae serotype 2 strain D39	373153	other	Co-ordinates of Table 1	1. Validated by Northern Blotting. 2. Two co-ordinates of different strains "S. pneumoniae D39, "S. pneumoniae R6", However we considered only S. pneumoniae D39", as this strain is mainly studied in the article. 3. The probe name mentioned as sRNA probe 48. This corresponds to the "Spd-sr48", hence given the ncRNA name as "Spd-sr48". 4. The total length of the sequence is "156", however, after ch…	#NAME?
46	19854910	ACGATCTATCCCCAGACCATTTTAATCCGCTACCTCACGATAGTCAGGCTTGGGGAGCGCTATTGTATTCACCGGTAGTGGATCCCTACAGAGGACTTACACCTCAGATGCACGACATGCCCATCGTATAAAAAA	no		Spd-sr52	no	no	CP000410.1	1687151-1687017	Streptococcus pneumoniae serotype 2 strain D39	373153	other	Co-ordinates of Table 1	1. Validated by Northern Blotting. 2. Two co-ordinates of different strains "S. pneumoniae D39, "S. pneumoniae R6", However we considered only S. pneumoniae D39", as this strain is mainly studied in the article. 3. The probe name mentioned as sRNA probe 52(1), 52(2) (both have the same co-ordinates). This corresponds to the "Spd-sr52", hence given the ncRNA name as "Spd-sr52"	#NAME?
47	19854910	ACGCGCCCAAACCTAGACACGAAAGTACAATACGCTTCTTTTTACATGATACGTCTTGTCCTCGGCAGGATATTTATGAGTCGAGCTCCCCTACTGTCTTAGGCAGTTTTTTTAAACCGTATATAAGTATAGCACAGTCAAAAAAAGAATGCAAGATTTTTGCAAACTTTTTTTAAAATTTTTCGT	RF00557	full	spd-sr54	no	no	CP000410.1	1216035–1215850	Streptococcus pneumoniae serotype 2 strain D39	373153	other	Co-ordinates of Table 1	1. Validated by Northern Blotting. 2. Two co-ordinates of different strains "S. pneumoniae D39, "S. pneumoniae R6", However we considered only S. pneumoniae D39", as this strain is mainly studied in the article. 3. The probe name mentioned as sRNA probe 54. This corresponds to the "Spd-sr54", hence given the ncRNA name as "Spd-sr54" 4. The total length of the sequence is "186", however, after che…	#NAME?
48	11157926	GCUGAAUAUGAUUCAAUAUCGCACGCUACUCAUCCAUCCAAGGAUAAUGAGUACAUAGGUUGAAGUUUCAACACCCCCACUACGGGGGUGUU	no		UptR RNA	no	yes fig 7A	AF272839.1	100-191	Escherichia coli	562	other	Fig 7A	1. Validated by PCR. 2. The accession number mentioned in the article is "AF272839". The accession number indicates "Escherichia coli small RNA (uptR) gene, complete sequence" a total of 195 bp length, which is similar to the Fiugre 2 sequence of the article. However the article mentions small RNA as 92 nucleotides. We considered 92 nucleotide secondary structure sequence of Figure. 7A	#NAME?	RF02568
49	24415952	AAGAAGAAAAGUUAGUGGGUUUUAGUUACUUAUUGUGAAAUGUAAAUCGAUAAAAAAGAUAUUAGUAAUUUAUUUGCAAUUUAGUUUUAGUUACUUAUUGUGAAAUGUAAAUUGCUCUCUUUUGUGUAAAGCACAUCAAGCAUGCAUGUAGCGUUUUAGUUACUUAUUGUGAAAUGUAAAUGCGAUUUUUGUCAAAGGGACAGCGAUGGGUUACAAGUUUUAGUUACUUAUUGUGAAAUGUAAAUUUACCACCAAAGUCCCUACACUCAAUACCACCAAAGCGUUUUAGUUACUUAUGUGAAUAUAAAUGAAAACCUGUUAUACAUAGGAUUAUCUAUUUCCGUUAUAAUUAUUCCUUGCAAAUAAAUUCCAAAAAACAAACCCCUCAUUAAUUGGGUC…	RF01471	full	RliB	no	yes fig 1B			Listeria monocytogenes EGD-e	169963	other	Fig 1B	1. Validated by northern blot 2. The total length of the sequence is "403", however, after checking in Rfam, the mentioned length is (1 to 362) i.e. 362. Hence we considered to be a full sequence. Please suggest if our approach is correct? 3. The multiple sequences in Fig.S2 is incomplete, hence not considered. 4. The Acession number for "L.monocytogenes_EGD-e" mentioned is "NC_003210" in supplem…	#NAME?
50	25146292	-	no		Rli55	no	yes fig 3D			Listeria monocytogenes	1639	other		1. The noncoding regulatory RNA, Rli55 transcripts validated by Northern blotting and qRT-PCR. 2. The Secondary structure of Figure 3D is incomplete, as there is an insertion of 77 nucleotide base pair.	#NAME?
51	19914169	CAAGAAACGUCACUAUGUCACAAAUGAAAGUGAUUUAAUAAUAUGUAGAAAUCUUAUCCAGAGUGGUGGAGGGAAAUGCCCUAUGAAGCCCAGCAACCUAAACAAUAAUUCAUUAUGUGUUUAAGGUGCUAAGUCAUGCAGAACAACUAAUUGUUCUGAAAGAUGAGAAGGAAGUUAGUCCAUUGAAAAAAUGCUGCCUUUCUGCUCAUCAGCAGAAAGGCUUUUUUU	RF00162	full	SreA	yes fig S3	yes fig 2A			Listeria monocytogenes EGD-e	169963	other	Fig 2A	1. Validated by Northern blot analysis and RT-PCR 2. The given organism in the article is "L. monocytogenes strains EGDe". 3. The BLAST search for the sequence resulted into GeneBank IDs: AL591983.1 (Listeria monocytogenes EGD-e, complete genome segment 11/12), HG421741.1 (Listeria monocytogenes EGD, complete genome) does not match 100%. However the organism does not specifically match with organ…	#NAME?
52	19914169	AAUUUAAUAGUAUUUUCUUAUCACGAAAGGUGGAGGGACUGGCCCUUUGAAGCCUUAGCAACCGGAAUUUAUUUUCACGGUGCUAAUUCCAGCAGUAUAUUCUGAAAGAUAAGUCGGAAAUCCAAGUUUAGGAAACUCUAUCCUCUCUGGCGGCUUAUAUACUGCUAGGGAGGUUUUUU	RF00162	full	SreB	yes fig S3	no	AL591975.1	277762-277940	Listeria monocytogenes EGD-e	169963	other	Table S1	1. Validated by Northern blot analysis and RT-PCR 2. The given organism in the article is "L. monocytogenes strains EGDe". 3. The total length of the sequence is "131", however, after checking in Rfam, the mentioned length is (15 to 115) i.e. 101. Hence we considered to be a full sequence. Please suggest if our approach is correct? 4. The BLAST search resulted into "Listeria monocytogenes EGD-e, …	#NAME?
53	19914169	UGUAAAAAACAUCAUUUAGCGUGACUUUCUUUCAACAGCUAACAAUUGUUGUUACUGCCUAAUGUUUUUAGGGUAUUUUAAAAAAGGGCGAUAAAAAAUCGAUUGGGGGAUGAGACAUGAACGCUCAAGCA	RF00038	full	prfA	no	yes fig 5A			Listeria monocytogenes EGD-e	169963	other	Fig 5A	1. Validated by Northern blot analysis and RT-PCR 2. The given organism in the article is "L. monocytogenes strains EGDe" 3. The BLAST search for the sequence resulted into GeneBank IDs: AL591974.1 (Listeria monocytogenes EGD-e, complete genome segment 2/12), HG421741.1 (Listeria monocytogenes EGD, complete genome) does not match 100% and the organism does not specifically match with organism men…	#NAME?
54	19914169	AAAUUUAUCUCUUAUCCAGAGCGGUAGAGGGACUGACCCUUUGAAGCCCAGCAACCUACACAUAUAAGUGAAAGGUGCUAAUCUGUUGCAGGAGUAUUAUCUUCUGAACGAUGAGAGCAAAGGUAUAAUUAUAGCCUUUCUCUAUUCGUGCGCGUUUUGUGCAAAAUAGAGAGAGGCUUUUU	RF00162	full	SreC	yes fig S3	no	AL591980.1	66478-66659	Listeria monocytogenes EGD-e	169963	other	Table S1	1. Validated by RT-PCR 2. The given organism in the article is "L. monocytogenes strains EGDe". 3. The total length of the sequence is "182", however, after checking in Rfam, the mentioned length is (9 to 117) i.e. 109. Hence we considered to be a full sequence. Please suggest if our approach is correct? 4. The BLAST search resulted into "Listeria monocytogenes EGD-e, complete genome, segment 8/1…	#NAME?
55	19914169	AUCCAAUUUAAGUGAUUAAAAAAACUAAAUAAAUUGCUCUUAUAAUGAGUGGUAGAGGGACUGGCCCGUUGAAACCCGGCAACCUUUCAAUACGUUGAAAAGGUGCUAAAUCCUGCGAAGUGUGAUGCUUCGAGAGAUAAGAGAGACUUAAAAAGUUUCAGUGUAUUUGUGUAUCGAAACUUCCAAACCUCUCUAGUUCUCUAGGGAGGUUUUUU	RF00162	full	SreD	yes fig S3	no	AL591980.1	89419-89633	Listeria monocytogenes EGD-e	169963	other	Table S1	1. Validated by RT-PCR 2. The given organism in the article is "L. monocytogenes strains EGDe". 3. The total length of the sequence is "215", however, after checking in Rfam, the mentioned length is (37 to 143) i.e. 105. Hence we considered to be a full sequence. Please suggest if our approach is correct? 4. BLAST search resulted into "Listeria monocytogenes EGD-e, complete genome, segment 8/12" …	#NAME?
56	19914169	AAUUACAUAGUAACUUAUCAAGAAAGGUGGAGGGUUCUGGCCCCGUGAAGCCUUGGCAACCGGAUUUUUCACGGUGCCAAAUCCAGCAGGUAACACUGACAGAUAAGGCACGCGAAUCAGGUAAAUUACUCUUUCCCUUAAAAGCUGUCUUUUAAGGGAAAGUUUUUUU	RF00162	full	SreE	yes fig S3	no	AL591976.1	242759-242927	Listeria monocytogenes EGD-e	169963	other	Table S1	1. Validated by RT-PCR 2. The given organism in the article is "L. monocytogenes strains EGDe". 3. The total length of the sequence is "170", however, after checking in Rfam, the mentioned length is (12 to 109) i.e. 98. Hence we considered to be a full sequence. Please suggest if our approach is correct? 4. The alignment sequence in fig. S3 does not match with Table S1 sequence. 5. The BLAST sear…	#NAME?
57	19914169	AACAGGUUUUUCUAAAAUAUUUUCUCUUAUCGAGAGCGGCAGAGGGACUGGCCCGAUGAAGCCCGGCAACCUAACUUUAUUUAAGCAUAAAGUGAAGGUGCUAAUUCCAGCAAAAUGGUGUAUUCCGUUUUGGUAGAUAAGAGGAGCUGGAUAUGUUCGACUUUCCACUUCUCUAUUCUAAAAUAGAGAAGUUUUUUU	RF00162	full	SreF	yes fig S3	no	AL591974.1	109211-109408	Listeria monocytogenes EGD-e	169963	other	Table S1	1. Validated by RT-PCR 2. The given organism in the article is "L. monocytogenes strains EGDe". 3. The total length of the sequence is "198", however, after checking in Rfam, the mentioned length is (24 to 143) i.e. 119. Hence we considered to be a full sequence. Please suggest if our approach is correct? 4. BLAST search resulted into "Listeria monocytogenes EGD-e, complete genome, segment 2/12" …	#NAME?
58	19914169	UCUUAUCAAGAGUGGUGGAGGGAAUCGGCCCAGUGAAACCCAGCAGCGGAGCGCAAGUUCUAUGCUAAUUCCGAUCAGAAGUAAUAUUCUGGCAGAUAAGUAGUAGCUUUCAAUGAGGUGCUUCGAUUCUGACCAAAAAACAGAGGAAGCGUUAUUUUUUU	RF00162	full	SreG	yes fig S3	no	AL591973.1	137134-137294	Listeria monocytogenes EGD-e	169963	other	Table S1	1. Validated by RT-PCR 2. The given organism in the article is "L. monocytogenes strains EGDe". 3. The total length of the sequence is "161", however, after checking in Rfam, the mentioned length is (1 to 102 ) i.e. 102. Hence we considered to be a full sequence. Please suggest if our approach is correct? 4. BLAST search resulted into "Listeria monocytogenes EGD-e, complete genome, segment 1/12" …	#NAME?
59	23637809	TTTCGCGTTGGGTTTGCGCGCCATAATGCCGTTACCCACCGCGTGCAGCAGGTGAGTTTTACCCAGACCGGTGCCGCCATA	no		AsdA	yes fig 1C	no			Salmonella enterica subsp. enterica serovar Typhi	90370	antisense_RNA	Fig 1C	1. Validated by Northern blot and RACE analysis. 2. Salmonella enterica subsp. enterica serovar Typhi Genbank synonym is : Salmonella enterica serovar Typhi 3. Salmonella enterica serovar Typhi is mainly studied and validated by Northern blot, we considered this organism. However different organisms (Salmonella typhimurium, Escherichia coli, Shigella sp., Enterobacter sp.) antisense_RNA is presen…	#NAME?	RF02674
60	23306672	-	RF00057		RfrA					Salmonella enterica subsp. enterica serovar Typhi	90370	other		1. The article mentions that the RfrA is also called as RyhB, RyhB-1. when searched in the Rfam, RF00057 corresponds to RyhB, we have provided the RF number, however we understand that the sequence is not mentioned in the article. Hope this is ok with you? 2. Validated by qRT-PCR 3. Salmonella enterica subsp. enterica serovar Typhi Genbank synonym is : Salmonella enterica serovar Typhi	#NAME?
61	23306672	-	no		RfrB					Salmonella enterica subsp. enterica serovar Typhi	90370	other		1. RfrB also called IsrE, RhyB-2 2. Validated by qRT-PCR 3. Salmonella enterica subsp. enterica serovar Typhi Genbank synonym is : Salmonella enterica serovar Typhi 4. The sequences are not mentioned in the article, hence Genbank ID and coordinates are not provided.	#NAME?
62	23071807	AAGTTGGTATTCTAACGCCATGGAATAGCTTCTGACTCTAGTGTTTGT-ACACAGGGGGGAAGTCAAGATGGACTGGAGTTAGCCGTATCTCCG---GTTCTCTTGGCTTT	no		IhtA	yes fig 2	yes fig 3			Chlamydia trachomatis serovar L2 strain LGV 434	813	other	Fig 2	1. Validated by Northern blot analysis. 2. The given organism is "Chlamydia trachomatis serovar L2 strain LGV 434", However NCBI Taxonomy did not give specfic result, hence we provided general taxonomy "813" (Chlamydia trachomatis). 3. The BLAST search for the sequence resulted into GeneBank IDs: CP003963.1 (Chlamydia trachomatis L2/434/Bu(i), complete genome), CP003965.1 (Chlamydia trachomatis L…	#NAME?	RF02569
63	23071807	AAGTTGGTATTCTAACGCCATGGAATAGCTTCTGACTCTAGTGTTTGT-ACACAGGGGGGAAGTCAAGATGGACTGGAGTTAGCCGTATCTCCG---GTTCTCTTGGCTTT	no		IhtA	yes fig 2	yes fig 3	AE001273.1	773281-773387	Chlamydia trachomatis serovar D strain UW-3/Cx	272561	other	Fig 2	1. Validated by Northern blot analysis.	#NAME?
64	23071807	AAGTTGGTATTCTAACGCCATGGAATAGCTTCTGACTCTGGTGTTTGTTGCACAGGGGG-AAGCCAAGATGGGCTGGAGTTAGCCGTGTCTCCA---GTTCTCTTGGCTTT	no		IhtA	yes fig 2	yes fig 3			Chlamydia muridarum	83560	other	Fig 2	1. Validated by Northern blot analysis. 2. The given organism is "Chlamydia muridarum", The specific strain is not mentioned in the article. 3. The BLAST search resulted into multiple GeneBank IDs with different strains, which does not match with the specific organism (Chlamydia muridarum) in the article hence GeneBank ID and co-ordinates are not provided (All IDs for Chlamydia muridarum Nigg hav…	#NAME?
65	23071807	AAGATGATATTCTA-CGCCATGGAATAGCTTCTGACTCTGTTGTACTT----CAGGGGGAAAGCCAAGAAAACATCG--TCGGCCGTATGATTGT-TGTTTTCTTGGCTTT	no		IhtA	yes fig 2	yes fig 3	AE015925.1	52097-52199	Chlamydia caviae	83557	other	Fig 2	1. Validated by Northern blot analysis. 2. The given organism is "Chlamydia caviae" also called "Chlamydophila caviae". 3. The BLAST search resulted into GeneBank ID: AE015925.1 (Chlamydophila caviae GPIC, complete genome), it is only 99% match. However specfic strain is not mentioned in the article, hence GeneBank ID and co-ordinates are not provided.	#NAME?
66	23071807	AAGATGATATTCTC-CGCCGTGGAATAGCTTCTGACTCTGTTGCA-TT----CAGGGGGAAAGCCAAGAAGATGTAGAGTCGGCCGTATAACTTTATGTTTTCTTGGCTTT	no		IhtA	yes fig 2	yes fig 3	AE002161.1	54676-54780	Chlamydia pneumoniae strain AR-39	115711	other	Fig 2	1. Validated by Northern blot analysis. 2. The given organism is "Chlamydia pneumoniae AR39" also called "Chlamydophila pneumoniae AR39".	#NAME?
67	22020650	UAAUCUUCGUAGAAGAAAUAUGAAAGAUAUGCUAGGAAUGUUUAGCGAUACAUUUUACCAAAAAUCGCUGCGAUUCCAAGAAUUCAUAUUUAUUUUGAAACGCUACUGGGAUGUCUGCAAUGAAAUGGGAAACA	no		babR 5' UTR	no	yes fig 3	AM040264.1	198893-199026	Brucella abortus 2308	359391	cis-reg	Fig 3C	1. The organism "Brucella melitensis biovar Abortus 2308" is a synonym of "Brucella abortus 2308" 2. Validated by qRT-PCR. 3. BLAST search for the sequence resulted in only one GeneBank ID:AM040264.1 (Brucella melitensis biovar Abortus 2308 chromosome I, complete sequence, strain 2308). The sequence matches 100% with the organism, hence we considered the Accession no.AM040264.1	#NAME?	RF02570
68	24874799	CCGGCGGCCCGACACAUGCAGCCGAGUUGGCUGGCUCGGAAGGGGGACAGAGUUGACCAUGACAGCGAGUGUGGCCAAGGUGACAGCUGCACGCCCGGAGCCAAGCGCGGCGUGGGCUGAAGCCCGGCGGCGGGUACGCCAACGCCGCGAGGACAUGCUGCGCCAUCCUGCAUUUCUGUCCAAGCAGCUCCCUGCCGAACCAGCAGACGACGACGGCGUCGCGGCCGUCUACGACAUCGCGAUUGCGCGUCGGCGCCGACCUGCUUGAGCGGGUCCCGGCGGGUCAACGUCGGCGGCUGCCGGGUAAACCGGCAAUCGACGACCGGGCCUUGGCGGGCGCGUCGCGUUC	no		Mcr7	no		CP009480.1	2686688-2687036	Mycobacterium tuberculosis H37Rv	83332	other	Fig S3B	1. Northernblot analysis and qRT-PCR. 2. The NCBI accession for the M. tuberculosis H37Rv genome mentioned in the article is NC_000962.2. 3. BLAST search resulted into an accession numbers "CP009480.1, CP003248.2, AL123456.3" (Mycobacterium tuberculosis H37Rv, complete genome) with 100% match, The top most accession number "CP009480.1" with co-ordinates been considered. 4. Sequence of ncRNA mcr7 …	#NAME?	RF02571
69	26778206	TGGTGGCTTGATGATCGCCTATATTCTCGCTGTCGCTTGCATTACCAGCATTGCGGTGGGTGGGCTTGTGGCAATCGCCAATT	no		BM-sr0117	no	yes fig 3A, Table 2s (very similar to ours)	AE008918.1	924038-924120	Brucella melitensis strain 027	29459	other		1. Validated by Northern Blotting. 2. The secondary structure of BM-sr0117 is not clear, hence we did not provide the sequence. We believe that mature sRNA, BM-sr0117-5p and BM-sr0117-3p are part of BM-sr0117 structure. 3. The organism "B. melitensis strain 027" mentioned in the article. However general taxonomy ID "29459" given for the organism "Brucella melitensis"	#NAME?	RF02572
70	26385507	GGACUCGACUAAGCGAGUAUAAACAGGCAUUAGGCUUAGAGCGUUCUCACGUUAUCGAUGAUGUGAGAGGUUGCA	no		Pistol ribozyme	no				Lysinibacillus sphaericus C3-41	444177	ribozyme	Fig 3A	1. Biochemically validated. 2. BLAST search resulted into an accession numbers "CP000817.1" (only 94% match), hence Genbank ID and co-ordinates are not provided. 3. The acession number for Lysinibacillus sphaericus C3-41 (NC_010382.1), Alistipes putredinis DSM 17216 (NZ_ABFK02000017.1), Paenibacillus polymyxa ATCC 842 (NZ_GL905390.1), Erysipelotrichaceae bacterium 2_2_44A (NZ_JH126431.1) are ment…	#NAME?
71	26858204	GTATTCCAAAACCGTTTAAAAAATGAACAGCGCATACTGGACTGGAGCCGATCCACGACGATACTTCC--TCTACTGACG--TGGCATTTCCCCC--GATGCCAGGCCAGCCGAAGGCATTCGAGGAAC-GCATGCCTTCGCTT-ACTCCTAACGCTTTTAACCCGGTTTCCTCCCCCAGACTCCGGGTTTTTTTTGCAT	RF00628	full	RsgA	yes fig 1	no	CP001157.1	1479172-1479363	Azotobacter vinelandii DJ	322710	other	Fig 1	1. Validated by Northernblot analysis. 2. Alignments of P. aeruginosa rgsA, P. fluorescens rgsA, and P. syringae rgsA with A. vinelandii rsgA homologue is mentioned in Fig. 1a. 3. Northernblot analysis of of rgsA in AEIV, AEIVrgsA, and AEIVrgsA-/+ and DJ, DJrgsA, and DJ rgsA-/+. strains were performed. However, the alignment of Azotobacter vinelandii rsgA shows 100% match with Azotobacter vinelan…	#NAME?
72	23563642	-----------------AAGAAAUUUAAAAAGGGACUAAAAUAAAGA-------------GUUUGCGGGACUCUGCGGGGUUACAAUCCCCUAAAA-----CCGCUUUU------	no		tracrRNA	yes fig 4	no	AL111168.1	1455497-1455570	Campylobacter jejuni subsp. jejuni NCTC 11168	192222	other	Fig 4	1. "Campylobacter jejuni subsp. jejuni NCTC 11168" is synonmys of "Campylobacter jejuni subsp. jejuni NCTC 11168 = ATCC 700819" 2. Validated by Northernblot Analysis	#NAME?
73	23563642	AUCUAAAAUUAUAAAUGUACCAAAUAAUUAAUGCUCUGUAAUCAUUUAAAAGUAUUUUGAACGGACCUCUGUUUGACACGUCUGAAUAACUAAAAA-------------------	no		tracrRNA	yes fig 4	no	CP009633.1	1313027-1313122	Francisella novicida U112	401614	other	Fig 4	1. "Francisella novicida U112" is synonym of "Francisella tularensis subsp. novicida U112" 2. Validated by Northern Blot Analysis. 3. The BLAST search resulted in two accession numbers "CP009633.1 (top most) and "CP000439.1" (lowest), both matches 100%. However we provided the top most accession.	#NAME?
74	23563642	-UGUA-AGGGACGCCUUACACAGUUACUUA-AAUCUUGCAGAAGCUACAAAGAUAAGGCUUCAUGCCGAAAUCAACACCCUGUCAUUUUAUGGCAGGGUGUUUUCGUUA---UUU	no		tracrRNA	yes fig 4	no	CP000419.1	646654-646762	Streptococcus thermophilus strain LMD-9	322159	other	Fig 4	1. Validated by Northernblot Analysis.	#NAME?
75	23563642	-UGUAUUUCGAAAUACAGAUGUACAGUUAAGAAUAC-AUAAGAAUGAUACAUCACUAAAAAAAGGCUUUAUGCCGUAACUACUACUUAUUUUCAAAAUAAGUAGUUUUU---UUU	no		tracrRNA	yes fig 4	no	AE017308.1	49361-49470	Mycoplasma mobile 163K	267748	other	Fig 4	1. Validated by Northernblot Analysis.	#NAME?
76	23563642	------AUUGUUAGUAUUCAAAAUAACAUAGCAAGUUAAAAUAAGGC-------------UUUGUCCGUUAUCAACUUUUAAUUAA-GUAGCGCUGUUUCGGCGCUUUU---UUU	RF02348	full	tracrRNA	yes fig 4	no			Listeria innocua Clip11262	272626	other	Fig 4	1. Validated by Northernblot Analysis. 2. The BLAST search resulted in 100% sequence match with the organism "Listeria innocua Clip11262 complete genome, segment 11/12" (AL596173.1). However, the organism "Listeria innocua Clip11262" mentioned in the article does not match, hence GenBank ID and co-ordinates are not provided. 3. The total length of the sequence is "92", however, after checking in …	#NAME?
77	23563642	------GUUGGAACCAUUCAAAACAGCAUAGCAAGUUAAAAUAAGGC--------------UAGUCCGUUAUCAACUUGAA---AAAGUGGCACCGAGUCGGUGCUUUU---UUU	RF02348	full	tracrRNA	yes fig 4	no	AE004092.2	854370-854458	Streptococcus pyogenes SF370	160490	other	Fig 4	1. "Streptococcus pyogenes SF370" is synonym of "Streptococcus pyogenes M1 GAS". 2. Validated by Northernblot analysis. 3. The total length of the sequence is "90", however, after checking in Rfam, the mentioned length is (2 to 89) i.e. 88. Hence we considered to be a full sequence. Please suggest if our approach is correct?	#NAME?
78	23563642	------GUUGGAAUCAUUCGAAACAACACAGCAAGUUAAAAUAAGGCAGUGAUUUUUAAUCCAGUCCGUACACAACUUGAAA--AAGUGCGCACCGAUUCGGUGCUUUUUUAUUU	RF02348	full	tracrRNA	yes fig 4	no	AE014133.2	1335040-1335146	Streptococcus mutans UA159	210007	other	Fig 4	1. Validated by Northernblot analysis. 2. The total length of the sequence is "107", however, after checking in Rfam, the mentioned length is (2 to 104) i.e. 103. Hence we considered to be a full sequence. Please suggest if our approach is correct?	#NAME?
79	23563642	UUGUGGUUUGAAACCAUUCGAAACAACACAGCGAGUUAAAAUAAGGC-------------UUAGUCCGUACUCAACUUGAA---AAGGUGGCACCGAUUCGGUGUUUUU---UUU	RF02348	full	tracrRNA	yes fig 4	no	CP000419.1	1384330-1384425	Streptococcus thermophilus LMD-9	322159	other	Fig 4	1. Validated by Northernblot analysis. 2. The total length of the sequence is "96", however, after checking in Rfam, the mentioned length is (6 to 96) i.e. 91. Hence we considered to be a full sequence. Please suggest if our approach is correct?	#NAME?
80	23563642	--ACAUAUUGUCGCACUGCGAAAUGAGAACCGUUGCUACAAUAAGGC--CGUCUGAAAAGAUGUGCCGCAACGCUCUGCCCCUUAAAGCUUCUGCUUUAAGGGGCA---------	no		tracrRNA	yes fig 4	no	AL157959.1	614223-614324	Neisseria meningitidis Z2491	122587	other	Fig 4	1."Neisseria meningitidis serogroup A strain Z2491" is synonym of "Neisseria meningitidis Z2491" 2. Validated by Northern Blot Analysis.	#NAME?
81	23563642	--GCAUAUUGUUGCACUGCGAAAUGAGAGACGUUGCUACAAUAAGGC---UUCUGAAAAGAAUGACCGUAACGCUCUGCCCCUUGUGAUUCUUAAUUGCAAGGGGCAUCGUUUUU	no		tracrRNA	yes fig 4	no	AE004439.1	1327287-1327396	Pasteurella multocida subsp. multocida str. Pm70	272843	other	Fig 4	1. Validated by Northernblot analysis.	#NAME?
82	24498259	GCGCACGGTTAGAAATACGCAAATTAGAAGTATCCACACCTTTATCATGAA	no		anti0055	no	no	AL591973.1	59203-59153	Listeria monocytogenes EGD-e	169963	antisense_RNA	Table 1	1. The study identified nine new sRNA's 2. Validated by qRT-PCR and Northernblot Analysis 3. The sequence is provided based on the co-ordinates (59153-59203) mentioned in the article of table 1. However the blast search resulted into "Listeria monocytogenes EGD-e, complete genome, segment 1/12" with 100 % match, hence Genbank ID and co-ordinates are provided. 4. The given strand is "minus (-)", h…	#NAME?
83	24498259	AGTGGTAGTTCCTTTGACTTGGACAGGCACAATTCCAATTAAATCACGT	no		anti0466	no	no	AL591975.1	143060-143108	Listeria monocytogenes EGD-e	169963	antisense_RNA	Table 1	1. The study identified nine new sRNA's 2. Validated by qRT-PCR and Northernblot Analysis (Not confirmed experimentaly JA) 3. The sequence is provided based on the co-ordinates (503060-503108) mentioned in the article of table 1. However the blast search resulted into "Listeria monocytogenes EGD-e, complete genome, segment 3/12" with 100 % match, hence Genbank ID and co-ordinates are provided. 4.…	#NAME?
84	24498259	TAATAGGAATAGTCATAATCTAAGTTCGCACTACTCCGCAATCCAGACATCTGAAATTTCTGCCCTCCCACGTCGATAGTAGCCGTTTTATCTTCTAAGTTAACCACACCCATT	no		anti2106	no	no	AL591982.1	86912-87025	Listeria monocytogenes EGD-e	169963	antisense_RNA	Table 1	1. The study identified nine new sRNA's 2. Validated by qRT-PCR and Northernblot Analysis (Confirmed only by qRT-PCR JA) 3. The sequence is provided based on the co-ordinates (2186912-2187025) mentioned in the article of table 1. However the blast search resulted into "Listeria monocytogenes EGD-e, complete genome, segment 10/12" with 100 % match, hence Genbank ID and co-ordinates are provided.	#NAME?
85	24498259	GTAGTTCCGTTTTCCCTTTAAACAAAATAATTAGTAGGATAGAACCCAC	no		anti2130	no	no	AL591982.1	113928-113976	Listeria monocytogenes EGD-e	169963	antisense_RNA	Table 1	1. The study identified nine new sRNA's 2. Validated by qRT-PCR and Northernblot Analysis (Not confirmed experimentaly JA) 3.The sequence is provided based on the co-ordinates (2213928-2213976) mentioned in the article of table 1. However the blast search resulted into "Listeria monocytogenes EGD-e, complete genome, segment 10/12" with 100 % match, hence Genbank ID and co-ordinates are provided.	#NAME?
86	24498259	TAAGGTTTTTTCTATCCATGCCATAGAACG	no		anti2224-2	no	no	AL591982.1	214018-214047	Listeria monocytogenes EGD-e	169963	antisense_RNA	Table 1	1. The study identified nine new sRNA's 2. Validated by qRT-PCR and Northernblot Analysis (Not confirmed experimentaly JA) 3. The sequence is provided based on the co-ordinates (2314018-2314047) mentioned in the article of table 1. However the blast search resulted into "Listeria monocytogenes EGD-e, complete genome, segment 10/12" with 100 % match, hence Genbank ID and co-ordinates are provided.	#NAME?
87	24498259	GGCATAGGATTATCACCAATAGCAAAATTCCTTTTACTTCGTTCTGTTTGCGCTCCCC	no		anti2225	no	no	AL591982.1	215763-215820	Listeria monocytogenes EGD-e	169963	antisense_RNA	Table 1	1. The study identified nine new sRNA's 2. Validated by qRT-PCR and Northernblot Analysis (confirmed only by qRT-PCR JA) 3. The sequence is provided based on the co-ordinates (2315763-2315820) mentioned in the article of table 1. However the blast search resulted into "Listeria monocytogenes EGD-e, complete genome, segment 10/12" with 100 % match, hence Genbank ID and co-ordinates are provided.	#NAME?
88	24498259	CCAGCCATCTTTGTCTCGTCTTCATATCTTAGCTCAACCATGGGCCTATGATTGCTATCTCCCCCAA	no		anti2330	no	no	AL591983.1	5197-5131	Listeria monocytogenes EGD-e	169963	antisense_RNA	Table 1	1. The study identified nine new sRNA's 2. Validated by qRT-PCR and Northernblot Analysis (confirmed only by qRT-PCR JA) 3. The sequence is provided based on the co-ordinates (2400131-2400197) mentioned in the article of table 1. However the blast search resulted into "Listeria monocytogenes EGD-e, complete genome segment 11/12" with 100 % match, hence Genbank ID and co-ordinates are provided. 4.…	#NAME?
89	24498259	AGCGCCTTTTGCTTTATCAGTTGTAGCGTAAATGCGTTTTTTCGCGCCTTCTTCGCCATATTTTTTGATTAAAAGTTCTTTGAACACACGGA	no		anti2367	no	no	AL591983.1	50029-50120	Listeria monocytogenes EGD-e	169963	antisense_RNA	Table 1	1. The study identified nine new sRNA's 2. Validated by qRT-PCR and Northernblot Analysis (confirmed only by qRT-PCR JA) 3. The sequence is provided based on the co-ordinates (2445029-2445120) mentioned in the article of table 1. However the blast search resulted into "Listeria monocytogenes EGD-e, complete genome segment 11/12" with 100 % match, hence Genbank ID and co-ordinates are provided.	#NAME?
90	24498259	CCAGCCAGTATGAACTTGTTTTGTCCACCGA	no		anti2378	no	no	AL591983.1	59760-59790	Listeria monocytogenes EGD-e	169963	antisense_RNA	Table 1	1. The study identified nine new sRNA's 2. Validated by qRT-PCR and Northernblot Analysis (Not confirmed experimentally JA) 3. The sequence is provided based on the co-ordinates (2454760-2454790) mentioned in the article of table 1. However the blast search resulted into "Listeria monocytogenes EGD-e, complete genome segment 11/12" with 100 % match, hence Genbank ID and co-ordinates are provided …	#NAME?
91	26679185	CATTTATTCTTTAATATAAATTTTTACACTGTCGCTTTTGCCACTATCATTGATAGCGCTAATAGTAAACTCACCAATTCTTGCTTTCCATATTACTGGTTCATTTGGTTTTGCTGTAGCTATTAATTTATTATCTACAAACCAAAAGATATTACTTGCTTTATTGTGACTAATCGCACTAAAGGTCATAGTATCATTCTCTTTAATTGAATTTAAAGAATTTTTTACAGGATATATAATTTTAGGTTTTTGATGATACCAATTTGTAAAGTTATTGCAATTGTTGTTAGGTATCGGTTTCGGGAATATATGCATTCCTGCTTTTTGATAAAGC	no		sRNA Candidate #1	no	no	CP004889.1	534507-534174	Rickettsia. prowazekii strain Breinl	1290428	other	Additional file 1	1. Six putative novel sRNA candidates identified in R. prowazekii strain Breinl is validated by RT-PCR presented in Figure 6. 2. The accession number "NC_020993" for the organism "R. prowazekii strain Breinl" is mentioned in the article. 3. The sequences for sRNA are provided using co-ordinates from additional file 1 "List of predicted sRNAs via rickettsial species'' for the organism R. prowazeki…	#NAME?
92	26679185	CTTTTTTGTACACTTTAGTGTAGTCATAATTTCTCAAAATTACTACCTAGTTTATAGTTAGGTAGTAATATATATTTATTTTATTATCTGATCGTACACTTT	no		sRNA Candidate #5	no	no	CP004889.1	659158-659057	Rickettsia. prowazekii strain Breinl	1290428	other	Additional file 1	1. Six putative novel sRNA candidates identified in R. prowazekii strain Breinl is validated by RT-PCR presented in Figure 6. 2. The accession number "NC_020993" for the organism "R. prowazekii strain Breinl" is mentioned in the article. 3. The sequences for sRNA are provided using co-ordinates from additional file 1 "List of predicted sRNAs via rickettsial species'' for the organism R. prowazeki…	#NAME?
93	26679185	TCTGTAATTGGACCTTATGTTCAAGGCAGAACATAACATAAGCTAGACGTCTTGAAGCATACAACACCACTTATTGATGCTCACAATGGTGATTATGTAATATTTTGTAACAAAATATTATTTGTA	no		sRNA Candidate #9	no	no	CP004889.1	456876-457001	Rickettsia. prowazekii strain Breinl	1290428	other	Additional file 1	1. Six putative novel sRNA candidates identified in R. prowazekii strain Breinl is validated by RT-PCR presented in Figure 6. 2. The accession number "NC_020993" for the organism "R. prowazekii strain Breinl" is mentioned in the article. 3. The sequences for sRNA are provided using co-ordinates from additional file 1 "List of predicted sRNAs via rickettsial species'' for the organism R. prowazeki…	#NAME?
94	26679185	TTTTAGAAATGGAAAATAGACCTTTGATGACTCTAAAGAAATTTTTAACCTTCCATTTATGACTGATCTATTAATCTCAAATATGACATAGTGCTAATTTTGATCTAAGTAAGCTCTGAATCGTGAATCTCTTAAGTATTAAAATAGTAAGTTGTCTTAAAAATTATTCTATCTCCAATCAGTACACTACACTATAAAAATTGCTATAAAAAAGAACTATTGATGAAAATTGAGGAGGTAATTATGGCAGCAAAATGTACCAAAGCACTAATTATAGACTCACTTTTATATTACAGTTATGTGTTGATGCATCAATGTTGATGTATCTTTAGATTATTTAGGCGAAAAATTAGG	no		sRNA Candidate #10	no	no	CP004889.1	371859-371506	Rickettsia. prowazekii strain Breinl	1290428	other	Additional file 1	1. Six putative novel sRNA candidates identified in R. prowazekii strain Breinl is validated by RT-PCR presented in Figure 6. 2. The accession number "NC_020993" for the organism "R. prowazekii strain Breinl" is mentioned in the article. 3. The sequences for sRNA are provided using co-ordinates from additional file 1 "List of predicted sRNAs via rickettsial species'' for the organism R. prowazeki…	#NAME?	RF02574
95	26679185	ATTACTAAAAATTTTTATGCTTTAAGCATAGGCATAAATGGACAGCACAAAACTTTAAGATGCAGAAAAATATATTATAACTAGTATCAATGTCAATTCGATATTCAAAGTACTGACATAACAGCAGGAGCATTATTACTTCTGATAGAAGTAATAATGCTTATTTCGTCTTGAAGAGTTATCATTATTTATTATT	no		sRNA Candidate #24	no	no	CP004889.1	1039473-1039278	Rickettsia. prowazekii strain Breinl	1290428	other	Additional file 1	1. Six putative novel sRNA candidates identified in R. prowazekii strain Breinl is validated by RT-PCR presented in Figure 6. 2. The accession number "NC_020993" for the organism "R. prowazekii strain Breinl" is mentioned in the article. 3. The sequences for sRNA are provided using co-ordinates from additional file 1 "List of predicted sRNAs via rickettsial species'' for the organism R. prowazeki…	#NAME?
96	26679185	TTCCTACATTTGCAAGGATTACTAAAATAAGTCATGTAATAAAATTATGTGAGTAAGTATTATTGTCTAGAGTAGTATTTACTACATCTAAAGCACAGTATGAAGTCATGGGGGAGGAAACAATTTTGTTAAATGATTTTCTAGATTGCAATACTATGTATATAATAAGACCTTATTACATAAGTAGAAAAAAAGCCCATTTTTTCAAAGTGGGCTTTTTTTCTTAATCAAGTTATAAACT	no		sRNA Candidate #25	no	no	CP004889.1	998167-997927	Rickettsia. prowazekii strain Breinl	1290428	other	Additional file 1	1. Six putative novel sRNA candidates identified in R. prowazekii strain Breinl is validated by RT-PCR presented in Figure 6. 2. The accession number "NC_020993" for the organism "R. prowazekii strain Breinl" is mentioned in the article. 3. The sequences for sRNA are provided using co-ordinates from additional file 1 "List of predicted sRNAs via rickettsial species'' for the organism R. prowazeki…	#NAME?
97		GTTGTTGACGACCAGTGCGGATTGGGAGGACAGAATCAGC	no		smRNA1	no	no	AE004969.1	324576-324615	Neisseria gonorrhoeae FA 1090	242231	other	Table 2	1. Of the10 sRNAschosen, seven were detected by Northernblot analysis shown in Figure 2A. However, the Table 2 shows small sRNAs examined via Northern blot analysis, hence we provided all the 10 sRNA sequences using co-ordinates.	#NAME?
98	25221548	AGCACAACCGAAGTTTACTTTTGACCGCGAGGGCTGCGAATACAATACCTGTTCAACAGGGAATAAGCACAGCCTGTTTGTAGAAGGCTT	no		smRNA2	no	yes fig 4	AE004969.1	471816-471905	Neisseria gonorrhoeae FA 1090	242231	other	Table 2	1. Of the10 sRNAschosen, seven were detected by Northernblot analysis shown in Figure 2A. However, the Table 2 shows small sRNAs examined via Northern blot analysis, hence we provided all the 10 sRNA sequences using co-ordinates. 2. Sequence in fig. 4 below, did not get a match by BLAST . (JA) TTTGACCGCGAGGGCTGCGAATACAATACCTGTTCAACAGGGAATAAGCACAGCCTGTTTGTAGAAGGCT TACGAACCTCGCGGTCGCCCGTT	#NAME?
99	25221548	AATATTTTTATCTTCGGACGGCATTTCATCATGCAAGGCAAAACGTTTACAA	no		smRNA3	no	yes fig 4	AE004969.1	637363-637414	Neisseria gonorrhoeae FA 1090	242231	other	Table 2	1. Of the10 sRNAschosen, seven were detected by Northernblot analysis shown in Figure 2A. However, the Table 2 shows small sRNAs examined via Northern blot analysis, hence we provided all the 10 sRNA sequences using co-ordinates.	#NAME?
100	25221548	TCTTACATTGACTGGTTTCCAGCCGGGTTACTTGGCAGGAAATAAGACTTAAGGTAACTGGTTTCCAAAAGGCCTGTTGGTCGGCATGATGGAAATAAGATTTTCAAATAGACACAACTAAGTATGTAGAACGCTTTGTAGAGGACTTTCGGACGGGGGTTCGATTCCCCCCGCCTCCAC	RF00023	full	smRNA4	no	no	AE004969.1	863131-863310	Neisseria gonorrhoeae FA 1090	242231	other	Table 2	1. Of the10 sRNAschosen, seven were detected by Northernblot analysis shown in Figure 2A. However, the Table 2 shows small sRNAs examined via Northern blot analysis, hence we provided all the 10 sRNA sequences using co-ordinates. 2. The total length of the sequence is "180", however, after checking in Rfam, the mentioned length is (1 to 180) i.e. 180. Hence we considered to be a full sequence. Pl…	#NAME?
101	25221548	CTGACCCGGTGTTCCGATTTGCCATGCGGGGAGACCCGCAAC	no		smRNA5	no	no	AE004969.1	870808-870849	Neisseria gonorrhoeae FA 1090	242231	other	Table 2	1. Of the10 sRNAschosen, seven were detected by Northernblot analysis shown in Figure 2A. However, the Table 2 shows small sRNAs examined via Northern blot analysis, hence we provided all the 10 sRNA sequences using co-ordinates.	#NAME?
102	25221548	GATAAAGGCGATTTGCTTTCAGAGGCTCCCGTAGTTGA	no		smRNA6	no	no	AE004969.1	1051765-1051802	Neisseria gonorrhoeae FA 1090	242231	other	Table 2	1. Of the10 sRNAschosen, seven were detected by Northernblot analysis shown in Figure 2A. However, the Table 2 shows small sRNAs examined via Northern blot analysis, hence we provided all the 10 sRNA sequences using co-ordinates.	#NAME?
103	25221548	ACAAGTCCAAGTATTATAAAGGCTGAATAAAGAGGAAACA	no		smRNA7	no	no	AE004969.1	1172605-1172644	Neisseria gonorrhoeae FA 1090	242231	other	Table 2	1. Of the10 sRNAschosen, seven were detected by Northernblot analysis shown in Figure 2A. However, the Table 2 shows small sRNAs examined via Northern blot analysis, hence we provided all the 10 sRNA sequences using co-ordinates.	#NAME?
104	25221548	TGACAGCAGATAAGAAACGGCGGATAATTAC	no		smRNA8	no	yes fig 4	AE004969.1	1248708-1248738	Neisseria gonorrhoeae FA 1090	242231	other	Table 2	1. Of the10 sRNAschosen, seven were detected by Northernblot analysis shown in Figure 2A. However, the Table 2 shows small sRNAs examined via Northern blot analysis, hence we provided all the 10 sRNA sequences using co-ordinates.	#NAME?
105	25221548	ACAAGAAAAACGCTTGCTTTTTGACCGGAAAAGCT	no		smRNA9	no	yes fig 4	AE004969.1	1248894-1248928	Neisseria gonorrhoeae FA 1090	242231	other	Table 2	1. Of the10 sRNAschosen, seven were detected by Northernblot analysis shown in Figure 2A. However, the Table 2 shows small sRNAs examined via Northern blot analysis, hence we provided all the 10 sRNA sequences using co-ordinates.	#NAME?
106	25221548	CCGCACACGGGACGGGCAGACAGTCGCCGCGTATCGCGTAAGGCATACGGGGAGGAAAGTCCGGGCTCCGCAGGGTAGAATGCCGGTTAACGGCCGGGCGCGGTAACGCGACGGAAAGTGGAACAGAAAGCAAAACCGCCGATGGCTGCTTTGGCAGCACAGGCAAGGGTGAAAAGGTGCGGTAAGGGCGCACCGCGCATTTGGTAACAATATGCGGCAGGCCAAACCCCATTCGGAGCAAGACCAAACAGAACGCAATGACGCTGCCCGCCGAGCGTTCGGGTAGGTTGCTTGAGCATACCGGCAACGGTATGCCTAGAGGAATGACTGTCCGAGAC	RF00010	full	smRNA10	no	no	AE004969.1	1924430-1924767	Neisseria gonorrhoeae FA 1090	242231	other	Table 2	1. Of the10 sRNAschosen, seven were detected by Northernblot analysis shown in Figure 2A. However, the Table 2 shows small sRNAs examined via Northern blot analysis, hence we provided all the 10 sRNA sequences using co-ordinates. 2. The total length of the sequence is "338", however, after checking in Rfam, the mentioned length is (8 to 338) i.e. 331. Hence we considered to be a full sequence. Pl…	#NAME?
107	25779873	CUGCGAGGUCCCACCUCCUCCCGGGACCUGUAGCAGCAGCGGCGACGCCUCUCCUCCUCCCUGGUGUCGCCGU	no		RSs0680a RNA	no	yes fig 1A	CP000143.2	692379-692451	Rhodobacter sphaeroides 2.4.1	272943	other	Fig 1	1. Validated by Northernblot analysis 2. We believe that sequence of Fig. 1A at 5'( 5-prime) starts with the sequence "CUGCG…..", hence provided the sequence. Please suggest our approach is correct? 3. We have provided the co-ordinates identified through BLAST search, however co-ordinate (692386-692458) is mentioned in the article	#NAME?
108	25779873	GUAAGCAGCGCACUCCUCCUCCCAGCGCUCUUACAUCGGAUUGACAACACUCCUCCUCCCAGUUGUCAGUCAGGAUCAAGAGCCUGGCGCACCUCCUCCCGCGCCAGGCUCUUUUCUU	RF02344	full	ReC11 RNA	no	yes fig 1B	CP000133.1	462572-462689	Rhizobium etli CFN 42	347834	other	Fig 1	1. Validated by Northernblot analysis. 2. We believe that sequence of Fig. 1B at 5'( 5-prime) starts with the sequence "GUAA…..", hence provided the sequence. Please suggest our approach is correct? 3. The total length of the sequence is "116", however, after checking in Rfam, the mentioned length is (1 to 116) i.e. 116. Hence we considered to be a full sequence. Please suggest if our approach is…	#NAME?
109	25779873	AUCGAAACGGAUGUACCUCCUCCCACAUCCUUUCGGUAAUGCGGGUGAUCCUACUCCUCCUCCCAAAGGAUUGCCCCGGGGACAGCGGUUUUCCUCCUCCCAUAUCGCUGUUCAUCUUUUCAGAAAGCCUGCCGCACCUCCUCCCGCGGCAGGCUUUUU	RF02344	full	L5 RNA	no	yes fig 1C	AE007870.2	1831446-1831604	Agrobacterium tumefaciens str. C58	176299	other	Fig 1	1. Validated by Northernblot analysis 2. "Agrobacterium fabrum str. C58" is a synonym of "Agrobacterium tumefaciens str. C58". 3. We believe that sequence of Fig. 1C at 5'( 5-prime) starts with the sequence "AUCG…..", hence provided the sequence. Please suggest our approach is correct? 4. The total length of the sequence is "159", however, after checking in Rfam, the mentioned length is (37 to 15…	#NAME?
110	26621068	GUCUAAUACGACCAAGCUAAUAUUGCUUGAUUCACUUCUACAAGAGGUGUGUAUCAGCUCUGGCUUUGAUUGGUCGCUCACCUUGAGUUCGCUCGGGUUGAGUGUCUGUCUUAGUCAGUCACAAACCUGUUUCUUCAGGGCUAAAGAGAGCCCAUU	no		ApaSLRNA1-1	no	yes fig S1A	KT758633.1	1-156	Acartia pacifica	335913	other	Table S1	1. Validated by Northernblot analysis. 2. The BLAST search resulted into multiple GenBank accession ID starting from KT758633.1 - KT758698.1 for Acartia pacifica. 3. Fig. S1 mentions about the secondary structure of ApaSL1 and we believe ApaSL1-1 to ApaSL1-11 may correspond to ApaSL1. Hence we have provided "yes" in Column-H for SL RNA1 transcripts mentioned in Table S1. Please suggest our approa…	#NAME?
111	26621068	GUCUAAAACGACCAAGCUAAUAUUGCUUGAUUCACUUCUACAAGAGGUGUGUAUCAGCUCUGGCUUUGAUUGGUCGCUCACCUUGAGUUCGCUCGGGUUGAGUGUCUGUCUUAGUCAGUCACAAACCUGUUUCUUCAGGGCUAAAGAGAGCCCAUU	no		ApaSLRNA1-2	no	yes fig S1A	KT758634.1	1-156	Acartia pacifica	335913	other	Table S1	1. Validated by Northernblot analysis. 2. The BLAST search resulted into multiple GenBank accession ID starting from KT758633.1 - KT758698.1 for Acartia pacifica. 3. Fig. S1 mentions about the secondary structure of ApaSL1 and we believe ApaSL1-1 to ApaSL1-11 may correspond to ApaSL1. Hence we have provided "yes" in Column-H for SL RNA1 transcripts mentioned in Table S1. Please suggest our approa…	#NAME?
112	26621068	GUCUAAUACGACCAAGCUAAUAUUGCUUGAUUCACUUCUACAAGAGGUGUGUAUCAGCUCUGGCUUUGAUUGGUCGCUCACCUUGAGUUCGCUCGGGUUGAGUGUCUGUCUUAGUCAGUCACAAACCUGUUUAUUCAGGGCUAAAGAGAGCCCACU	no		ApaSLRNA1-3	no	yes fig S1A	KT758635.1	1-156	Acartia pacifica	335913	other	Table S1	1. Validated by Northernblot analysis. 2. The BLAST search resulted into multiple GenBank accession ID starting from KT758633.1 - KT758698.1 for Acartia pacifica. 3. Fig. S1 mentions about the secondary structure of ApaSL1 and we believe ApaSL1-1 to ApaSL1-11 may correspond to ApaSL1. Hence we have provided "yes" in Column-H for SL RNA1 transcripts mentioned in Table S1. Please suggest our approa…	#NAME?
113	26621068	GUCUAAUACGACCAAGCUAAUAUUGCUUGAUUCACUUCUACAAGAGGUGUGUAUCAGCUCUGGCUUUGAUUGGUCGCUCAUCUUGAGUUCGCUCGGGUUGAGUGUCUGUCUUAGUCAGUCACAAACCUGUUUCUUCAGGGCUAAAGAGAGCCC	no		ApaSLRNA1-4	no	yes fig S1A	KT758636.1	1-153	Acartia pacifica	335913	other	Table S1	1. Validated by Northernblot analysis. 2. The BLAST search resulted into multiple GenBank accession ID starting from KT758633.1 - KT758698.1 for Acartia pacifica. 3. Fig. S1 mentions about the secondary structure of ApaSL1 and we believe ApaSL1-1 to ApaSL1-11 may correspond to ApaSL1. Hence we have provided "yes" in Column-H for SL RNA1 transcripts mentioned in Table S1. Please suggest our approa…	#NAME?
114	26621068	GUCUAAUACGACCAAGCUAAUAUUGCUUGAUUCACUUCUAAAAGAGGUGUGUAUCAGCAACAGCUGUGGCAGGUCGCUCACCUUGAGUUAGCUCGGGUUGAGUGUCUGCCUUAGUUGUAUGCAAUCCUAUUUCUACAGGGCUGAUGAGAGCCC	no		ApaSLRNA1-5	no	yes fig S1A	KT758637.1	1-153	Acartia pacifica	335913	other	Table S1	1. Validated by Northernblot analysis. 2. The BLAST search resulted into multiple GenBank accession ID starting from KT758633.1 - KT758698.1 for Acartia pacifica. 3. Fig. S1 mentions about the secondary structure of ApaSL1 and we believe ApaSL1-1 to ApaSL1-11 may correspond to ApaSL1. Hence we have provided "yes" in Column-H for SL RNA1 transcripts mentioned in Table S1. Please suggest our approa…	#NAME?
115	26621068	GUCUAAUACGACCAAGCUAAUAUUGCUUGAUUCACUUCUACAAGAGGUGUGUAUCAGCUCUGGCUUGAUGGGUCGCUCACCGUGAGUUCGCUCGGGUUGAGUGUCUGUCUUAGUCAGUCACAAACUUGUUUAUUCAGGGCUAAAGAGAGCCCACU	no		ApaSLRNA1-6	no	yes fig S1A	KT758638.1	1-155	Acartia pacifica	335913	other	Table S1	1. Validated by Northernblot analysis. 2. The BLAST search resulted into multiple GenBank accession ID starting from KT758633.1 - KT758698.1 for Acartia pacifica. 3. Fig. S1 mentions about the secondary structure of ApaSL1 and we believe ApaSL1-1 to ApaSL1-11 may correspond to ApaSL1. Hence we have provided "yes" in Column-H for SL RNA1 transcripts mentioned in Table S1. Please suggest our approa…	#NAME?
116	26621068	GUCUAAUACGACCAAGCUAAUAUUGCUUGAAUCACUUCUACAAGAGGUGUGUAUCAGCUCUGGCUUGAUGGGUCGCUCACCUUGAGUUCGCUCGGGUUGAGUGUCUGUCUUAGUCAGUCACAAACUUGUUUAUUCAGGGCUAAAGAGAGCCCACUU	no		ApaSLRNA1-7	no	yes fig S1A	KT758639.1	1-156	Acartia pacifica	335913	other	Table S1	1. Validated by Northernblot analysis. 2. The BLAST search resulted into multiple GenBank accession ID starting from KT758633.1 - KT758698.1 for Acartia pacifica. 3. Fig. S1 mentions about the secondary structure of ApaSL1 and we believe ApaSL1-1 to ApaSL1-11 may correspond to ApaSL1. Hence we have provided "yes" in Column-H for SL RNA1 transcripts mentioned in Table S1. Please suggest our approa…	#NAME?
117	26621068	GUCUAAUACGACCAAGCUAAUAUUGCUUGAUUCACUUCUACAAGAGGUGUGUAUCAGCUCUGGCUUGAUGGGUCGCUCACCUUGAGUUCGCUCGGGUUGAGUGUCUGUCUUGGUCAGUCACAAACUUGUUUAUUCAGGGCUAAAGAGAGCCCACU	no		ApaSLRNA1-8	no	yes fig S1A	KT758640.1	1-155	Acartia pacifica	335913	other	Table S1	1. Validated by Northernblot analysis. 2. The BLAST search resulted into multiple GenBank accession ID starting from KT758633.1 - KT758698.1 for Acartia pacifica. 3. Fig. S1 mentions about the secondary structure of ApaSL1 and we believe ApaSL1-1 to ApaSL1-11 may correspond to ApaSL1. Hence we have provided "yes" in Column-H for SL RNA1 transcripts mentioned in Table S1. Please suggest our approa…	#NAME?
118	26621068	GUCUAAUACGACCAAGCUAAAUAUUGCUUGAUUCACUUCUACAAGAGGUGUGUAUCAGCUCUAGCUUUGGUGAGUCGCUCACCUUGAGUUCGCUCGGGUUGAGUGUCUGCCUCAGUCAGAUGCGAACUUGUUUUUACAGGGCUGAUGUAAGCCC	no		ApaSLRNA1-9	no	yes fig S1A	KT758641.1	1-154	Acartia pacifica	335913	other	Table S1	1. Validated by Northernblot analysis. 2. The BLAST search resulted into multiple GenBank accession ID starting from KT758633.1 - KT758698.1 for Acartia pacifica. 3. Fig. S1 mentions about the secondary structure of ApaSL1 and we believe ApaSL1-1 to ApaSL1-11 may correspond to ApaSL1. Hence we have provided "yes" in Column-H for SL RNA1 transcripts mentioned in Table S1. Please suggest our approa…	#NAME?
119	26621068	GUCUAAUACGACCAAGCUAAAUAUUGCUUGAUUCACUUCUACAAGAGGUGUGUAUCAGCUCUAGCUUUGGUGGGUCGCUCACCUUGAGUUCGCUCGGGUUGAGUGUCUGCCUCAGUCAGAUGCAAACUUGUUUUUACAGGGCUGAUGAAAGCCC	no		ApaSLRNA1-10	no	yes fig S1A	KT758642.1	1-154	Acartia pacifica	335913	other	Table S1	1. Validated by Northernblot analysis. 2. The BLAST search resulted into multiple GenBank accession ID starting from KT758633.1 - KT758698.1 for Acartia pacifica. 3. Fig. S1 mentions about the secondary structure of ApaSL1 and we believe ApaSL1-1 to ApaSL1-11 may correspond to ApaSL1. Hence we have provided "yes" in Column-H for SL RNA1 transcripts mentioned in Table S1. Please suggest our approa…	#NAME?
120	26621068	GUCUAAUACGACCAAGCUAAUAUUGCUUGAUUCACUUCUACAAGAGGUGUGUAUCAGCUCAGGCUUUGAUUGGUCGCUCACCUUGAGUUUGCUCGGGUUGAGUGUCUGUCUUAGUCAGUCACUUUUU	no		ApaSLRNA1-11	no	yes fig S1A	KT758643.1	1-127	Acartia pacifica	335913	other	Table S1	1. Validated by Northernblot analysis. 2. The BLAST search resulted into multiple GenBank accession ID starting from KT758633.1 - KT758698.1 for Acartia pacifica. 3. Fig. S1 mentions about the secondary structure of ApaSL1 and we believe ApaSL1-1 to ApaSL1-11 may correspond to ApaSL1. Hence we have provided "yes" in Column-H for SL RNA1 transcripts mentioned in Table S1. Please suggest our approa…	#NAME?
121	26621068	GUCUAAUACGACCAAGCUAAUAUUGCUUGAUUCACUUCUACAAGAGGUGUGUAUCAGCUCUGGCUUUGAUUGGUCGCUCGCCCAGGAGAAAUCCCAGGCUGAGUGUCUGUCUUAGUCAGUCACAAACUUGUUUAUUCAGGGCUAAAGAGAGCCCAUCU	no		ApaSLRNA6-1	no	no	KT758644.1	1-158	Acartia pacifica	335913	other	Table S1	1. Validated by Northernblot analysis. 2. The BLAST search resulted into multiple GenBank accession ID starting from KT758644.1 - KT758646.1 for Acartia pacifica.	#NAME?
122	26621068	GUCUAAUACGACCAAGCUAAUAUUGCUUGAUUCACUUCUACAAGAGGUGUGUAUCAGCUCUGGCUUUGAUUGGUCGCUCGCCCAGGAGAAAUCCCAGGCUGAGUGUCUGUCUUAGUCAGUCACAAACUUGUUUAUUCAGGGCUAAAGAGAGCCCAUCU	no		ApaSLRNA6-2	no	no	KT758645.1	1-158	Acartia pacifica	335913	other	Table S1	1. Validated by Northernblot analysis. 2. The BLAST search resulted into multiple GenBank accession ID starting from KT758644.1 - KT758646.1 for Acartia pacifica.	#NAME?
123	26621068	GUCUAAUACGACCAAGCUAAUAUUGCUUGAUUCACUUCUACAAGAGGUGUGUAUCAGCUCUGGCUUUGAUUGGUCGCUCGCCCAGGAGAAAUCCCAGGCUGAGUGUCUGUCUUAGUCAGUCACAAACUUGUUUAUUCAGGGCUAAAGAGAGCCC	no		ApaSLRNA6-3	no	no	KT758646.1	1-154	Acartia pacifica	335913	other	Table S1	1. Validated by Northernblot analysis. 2. The BLAST search resulted into multiple GenBank accession ID starting from KT758644.1 - KT758646.1 for Acartia pacifica.	#NAME?
124	26621068	GUCUAAUACGACCAAGCUAAAUUUGCUUGAUUCACUUCACUAGAGGUAAAGUGUGCAUAGCCUUGUGGCUUGCAGUCCUUUUCUUCUGGCGCCAAAGAGGGUGCCUUU	no		ApaSLRNA3-1	no	yes fig S1A	KT758647.1	1-108	Acartia pacifica	335913	other	Table S1	1. Validated by Northernblot analysis. 2. The BLAST search resulted into multiple GenBank accession ID starting from KT758647.1 - KT758649.1 for Acartia pacifica. 3. Fig. S1 mentions about the secondary structure of ApaSL3 and we believe ApaSL3-1 to ApaSL3-3 may correspond to ApaSL3. Hence we have provided "yes" in Column-H for SL RNA3 transcripts mentioned in Table S1. Please suggest our approac…	#NAME?
125	26621068	GUCUAAAACGACCAAGCUAAAUUUGCUUGAUUCACUUCACUAGAGGUAAAGUGUGCAUAGCCUUGUGGCUUGCAGUCCUUUUCUUCUGGCGCCAAAGAUGGCGCCUUUU	no		ApaSLRNA3-2	no	yes fig S1A	KT758648.1	1-109	Acartia pacifica	335913	other	Table S1	1. Validated by Northernblot analysis. 2. The BLAST search resulted into multiple GenBank accession ID starting from KT758647.1 - KT758649.1 for Acartia pacifica. 3. Fig. S1 mentions about the secondary structure of ApaSL3 and we believe ApaSL3-1 to ApaSL3-3 may correspond to ApaSL3. Hence we have provided "yes" in Column-H for SL RNA3 transcripts mentioned in Table S1. Please suggest our approac…	#NAME?
126	26621068	GUCUAAUACGACCAAGCUAAUACUUGCUUGAUUCACUUCACUAGAGGUAAAGUGUUUGAAGCCUUUUGGCUUCCAGUCCUGUUCUUCUGGCACCAAAGAGGGUGCCUUU	no		ApaSLRNA3-3	no	yes fig S1A	KT758649.1	1-109	Acartia pacifica	335913	other	Table S1	1. Validated by Northernblot analysis. 2. The BLAST search resulted into multiple GenBank accession ID starting from KT758647.1 - KT758649.1 for Acartia pacifica. 3. Fig. S1 mentions about the secondary structure of ApaSL3 and we believe ApaSL3-1 to ApaSL3-3 may correspond to ApaSL3. Hence we have provided "yes" in Column-H for SL RNA3 transcripts mentioned in Table S1. Please suggest our approac…	#NAME?
127	26621068	GUCUAAUACGACCAAGCUUAAUUUGCUUGAUUCACUUCAUUAAGAGGUGUGUAUAUCAGUAAUUCCCCAAGGAAAAGGGGUUUUCUGCUGGACUGAUGAGAGUCCUUU	no		ApaSLRNA4-1	no	yes fig S1A	KT758658.1	1-108	Acartia pacifica	335913	other	Table S1	1. Validated by Northernblot analysis. 2. The BLAST search resulted into multiple GenBank accession ID starting from KT758658.1 - KT758661.1 for Acartia pacifica. 3. Fig. S1 mentions about the secondary structure of ApaSL4 and we believe ApaSL4-1 to ApaSL4-4 may correspond to ApaSL4. Hence we have provided "yes" in Column-H for SL RNA4 transcripts mentioned in Table S1. Please suggest our approac…	#NAME?
128	26621068	GUCUAAUACGACCAAGCUUAAUUUGCUUGAUUCACUUCAUUAAGAGGUGUGUAUAUCAGUAAUUCCCCAAGGAAAAGGGGUUUUCUGCUGGACUGAUGAGAGUCCUUUU	no		ApaSLRNA4-2	no	yes fig S1A	KT758659.1	1-109	Acartia pacifica	335913	other	Table S1	1. Validated by Northernblot analysis. 2. The BLAST search resulted into multiple GenBank accession ID starting from KT758658.1 - KT758661.1 for Acartia pacifica. 3. Fig. S1 mentions about the secondary structure of ApaSL4 and we believe ApaSL4-1 to ApaSL4-4 may correspond to ApaSL4. Hence we have provided "yes" in Column-H for SL RNA4 transcripts mentioned in Table S1. Please suggest our approac…	#NAME?
129	26621068	GUCUAAAACGACCAAGCUUAAUUUGCUUGAUUCACUUCAUUAAGAGGUGUGUAUAUCAGUAAUUCCCCAAGGAAAAGGGGUUUUCUGCUGGACUGAUGAGAGUCCUUUU	no		ApaSLRNA4-3	no	yes fig S1A	KT758660.1	1-109	Acartia pacifica	335913	other	Table S1	1. Validated by Northernblot analysis. 2. The BLAST search resulted into multiple GenBank accession ID starting from KT758658.1 - KT758661.1 for Acartia pacifica. 3. Fig. S1 mentions about the secondary structure of ApaSL4 and we believe ApaSL4-1 to ApaSL4-4 may correspond to ApaSL4. Hence we have provided "yes" in Column-H for SL RNA4 transcripts mentioned in Table S1. Please suggest our approac…	#NAME?
130	26621068	GUCUAAUACGACCAAGCUUAAUUUGCUUGAUUCACUUCAUUAAGAGGUGUGUAUAUCAGUAAUUCCCCAAGGAAAAGGGGUUUUCUGCUGGACUGAUGAGAGUCCUUU	no		ApaSLRNA4-4	no	yes fig S1A	KT758661.1	1-108	Acartia pacifica	335913	other	Table S1	1. Validated by Northernblot analysis. 2. The BLAST search resulted into multiple GenBank accession ID starting from KT758658.1 - KT758661.1 for Acartia pacifica. 3. Fig. S1 mentions about the secondary structure of ApaSL4 and we believe ApaSL4-1 to ApaSL4-4 may correspond to ApaSL4. Hence we have provided "yes" in Column-H for SL RNA4 transcripts mentioned in Table S1. Please suggest our approac…	#NAME?
131	26621068	GUCUAAUACGACCAAGCUAAGUUUGCUUGAUUCACUUCAUUAAGAGGUGUGUAUCCUAGUACAUUCCCUUGGAACAGGGGUUUUCUGCUGGACUAAUGACAGUCCUCU	no		ApaSLRNA5-1	no	yes fig S1A	KT758662.1	1-108	Acartia pacifica	335913	other	Table S1	1. Validated by Northernblot analysis. 2. The BLAST search resulted into GenBank accession ID KT758662.1 for Acartia pacifica. 3. Fig. S1 mentions about the secondary structure of ApaSL5 and we believe ApaSL5-1 may correspond to ApaSL5. Hence we have provided "yes" in Column-H for SL RNA5 transcripts mentioned in Table S1. Please suggest our approach is correct?	#NAME?
132	26621068	GUCUAAUACGACCAAGCUAAAUUUGCUUGAUACACUUCAUUAAGAGGUGUGUAUCCAAGUUGGCUGUGUCCCUCGCUUGACUUCAGCGUCAGGCUGAGAGUACAGUCUAGCUUGUGACAGUGUUUCUGCUGGAUUAAAGACAAUCCUAUC	no		ApaSLRNA2-1	no	yes fig S1A	KT758667.1	1-150	Acartia pacifica	335913	other	Table S1	1. Validated by Northernblot analysis. 2. The BLAST search resulted into multiple GenBank accession ID starting from KT758667.1 - KT758697.1 for Acartia pacifica. 3. Fig. S1 mentions about the secondary structure of ApaSL2 and we believe ApaSL2-1 to ApaSL2-31 may correspond to ApaSL2. Hence we have provided "yes" in Column-H for SL RNA2 transcripts mentioned in Table S1. Please suggest our approa…	#NAME?
133	26621068	GUCUAAUACGACCAAGCUAAAUUUGCUUGAUUCACUUCAUUAAGAGGUGUGUAUCCAAGUUGGCUGUGUCCCUCGCUUGACUUCAGCGUCAGGCUGAGAGUACAGUCUAGCUUGUGACAGUGUUUCUGCUGGAUUAAAGACAAUCCUAUC	no		ApaSLRNA2-2	no	yes fig S1A	KT758668.1	1-150	Acartia pacifica	335913	other	Table S1	1. Validated by Northernblot analysis. 2. The BLAST search resulted into multiple GenBank accession ID starting from KT758667.1 - KT758697.1 for Acartia pacifica. 3. Fig. S1 mentions about the secondary structure of ApaSL2 and we believe ApaSL2-1 to ApaSL2-31 may correspond to ApaSL2. Hence we have provided "yes" in Column-H for SL RNA2 transcripts mentioned in Table S1. Please suggest our approa…	#NAME?
134	26621068	GUCUAAAACGACCAAGCUAAAUUUGCUUGAUUCACUUCAUUAAGAGGUGUGUAUCCAAGUUGUCUGUGUCCCUCGCUUGACUUCAGCGUCAGGCUGAGAGUACAGUCUAGCUUGUGACAGUGUUUCUGCUGGAUUAAAGACAAUCCUAUCCCU	no		ApaSLRNA2-3	no	yes fig S1A	KT758669.1	1-153	Acartia pacifica	335913	other	Table S1	1. Validated by Northernblot analysis. 2. The BLAST search resulted into multiple GenBank accession ID starting from KT758667.1 - KT758697.1 for Acartia pacifica. 3. Fig. S1 mentions about the secondary structure of ApaSL2 and we believe ApaSL2-1 to ApaSL2-31 may correspond to ApaSL2. Hence we have provided "yes" in Column-H for SL RNA2 transcripts mentioned in Table S1. Please suggest our approa…	#NAME?
135	26621068	GUCUAAUACGACCAAGCUAAAUUUGCUUGAUUCACUUCAUUAAGAGGUGUGUAUCCAAGUUAGCUGUGUCCCUCGCUUGACUUCAGCGUCAGGCUGAGAGUACAGUCUAGCUUGUGACAGUGUCUCUGCUGGAUUAAAGACAAUCCUAUCUUU	no		ApaSLRNA2-4	no	yes fig S1A	KT758670.1	1-153	Acartia pacifica	335913	other	Table S1	1. Validated by Northernblot analysis. 2. The BLAST search resulted into multiple GenBank accession ID starting from KT758667.1 - KT758697.1 for Acartia pacifica. 3. Fig. S1 mentions about the secondary structure of ApaSL2 and we believe ApaSL2-1 to ApaSL2-31 may correspond to ApaSL2. Hence we have provided "yes" in Column-H for SL RNA2 transcripts mentioned in Table S1. Please suggest our approa…	#NAME?
136	26621068	GUCUAAUACGACCAAGCUAAAUUUGCUUGAUUCACUUCAUUAAGAGGUGUGUAUCCAAGUUAGCUGUGCCCCUCGCUUGACUUCAGCGUCAGGCUGAGAGUACAGUCUAGCUUGUGACAGUGUUUCUGCUGGAUUAAAGACAAUCCUAUCC	no		ApaSLRNA2-5	no	yes fig S1A	KT758671.1	1-151	Acartia pacifica	335913	other	Table S1	1. Validated by Northernblot analysis. 2. The BLAST search resulted into multiple GenBank accession ID starting from KT758667.1 - KT758697.1 for Acartia pacifica. 3. Fig. S1 mentions about the secondary structure of ApaSL2 and we believe ApaSL2-1 to ApaSL2-31 may correspond to ApaSL2. Hence we have provided "yes" in Column-H for SL RNA2 transcripts mentioned in Table S1. Please suggest our approa…	#NAME?
137	26621068	GUCUAAUACGACCAAGCUAAAUUUGCUUGAUUCACUUCAUUAAGAGGUGUGUAUCCAAGUUGGCUGUGUCCCUCGCUUGACUUCAGCGUCAGGCUGAGAGUACAGUCUAGCUUGUGACAGUGUUUCUGCUGGAUUAAAGACAAUCCUAUUU	no		ApaSLRNA2-6	no	yes fig S1A	KT758672.1	1-151	Acartia pacifica	335913	other	Table S1	1. Validated by Northernblot analysis. 2. The BLAST search resulted into multiple GenBank accession ID starting from KT758667.1 - KT758697.1 for Acartia pacifica. 3. Fig. S1 mentions about the secondary structure of ApaSL2 and we believe ApaSL2-1 to ApaSL2-31 may correspond to ApaSL2. Hence we have provided "yes" in Column-H for SL RNA2 transcripts mentioned in Table S1. Please suggest our approa…	#NAME?
138	26621068	GUCUAAUACGACCAAGCUAAAUUUGCUUGAUUCACUUCAUUAAGAGGUGUGUAUCCAAGUUAGCUGUGUCCCUCGCUUGACUUCAGCGUCAGGCUGAGAGUACAGUCUAGCUUGUGACAGUGUUUCUGCUGGAUUAAAGACAAUCCUAUC	no		ApaSLRNA2-7	no	yes fig S1A	KT758673.1	1-150	Acartia pacifica	335913	other	Table S1	1. Validated by Northernblot analysis. 2. The BLAST search resulted into multiple GenBank accession ID starting from KT758667.1 - KT758697.1 for Acartia pacifica. 3. Fig. S1 mentions about the secondary structure of ApaSL2 and we believe ApaSL2-1 to ApaSL2-31 may correspond to ApaSL2. Hence we have provided "yes" in Column-H for SL RNA2 transcripts mentioned in Table S1. Please suggest our approa…	#NAME?
139	26621068	GUCUAAUACGACCAAGCUAAAUUUGCUUGAUUCACUUCAUUAAGAGGUGUGUAUCCAAGUUAGCUGUGUCCCUCGCUUGACUUCAGCGUCAGGCUGAGAGUACAGUCUAGCUUGUGACAGUGUUUCUGCUGGAUUAAAGACAAUCCUAUC	no		ApaSLRNA2-8	no	yes fig S1A	KT758674.1	1-150	Acartia pacifica	335913	other	Table S1	1. Validated by Northernblot analysis. 2. The BLAST search resulted into multiple GenBank accession ID starting from KT758667.1 - KT758697.1 for Acartia pacifica. 3. Fig. S1 mentions about the secondary structure of ApaSL2 and we believe ApaSL2-1 to ApaSL2-31 may correspond to ApaSL2. Hence we have provided "yes" in Column-H for SL RNA2 transcripts mentioned in Table S1. Please suggest our approa…	#NAME?
140	26621068	GUCUAAUACGACCAAGCUAAAUUUGCUUGAUUCACUUCAUUAAGAGGUGUGUAUCCAAGUUAGCUGUGUCCCUCGCUUGACUUCAGCGUCAGGCUGAGAAUACAGUCUAGCUUGUGACAGUGUUUCUGCUGGAUUAAAGACAAUCCUAU	no		ApaSLRNA2-9	no	yes fig S1A	KT758675.1	1-149	Acartia pacifica	335913	other	Table S1	1. Validated by Northernblot analysis. 2. The BLAST search resulted into multiple GenBank accession ID starting from KT758667.1 - KT758697.1 for Acartia pacifica. 3. Fig. S1 mentions about the secondary structure of ApaSL2 and we believe ApaSL2-1 to ApaSL2-31 may correspond to ApaSL2. Hence we have provided "yes" in Column-H for SL RNA2 transcripts mentioned in Table S1. Please suggest our approa…	#NAME?
141	26621068	GUCUAAAACGACCAAGCUAAAUUUGCUUGAUUCACUUCAUUAAGAGGUGUGUAUCCAAGUUAGCUGUGUCCCUCGCUUGACUUCAGCGUCAGGCUGAGAGUACAGUCUAGCUUGUGACAGUGUUUCUGCUGGAUUAAAGACAAUCCU	no		ApaSLRNA2-10	no	yes fig S1A	KT758676.1	1-147	Acartia pacifica	335913	other	Table S1	1. Validated by Northernblot analysis. 2. The BLAST search resulted into multiple GenBank accession ID starting from KT758667.1 - KT758697.1 for Acartia pacifica. 3. Fig. S1 mentions about the secondary structure of ApaSL2 and we believe ApaSL2-1 to ApaSL2-31 may correspond to ApaSL2. Hence we have provided "yes" in Column-H for SL RNA2 transcripts mentioned in Table S1. Please suggest our approa…	#NAME?
142	26621068	GUCUAAAACGACCAAGCUAAAUUUGCUUGAUUCACUUCAUUAAGAGGUGUGUAUCCAAGUUAGCUGUGUCCCUCGCUUGACUUCAGCGUCAGGCUGAGAGUACAGUCUAGCUUGUGACAGUGUUUCUGCUGGAUUAAAGACAAUCCU	no		ApaSLRNA2-11	no	yes fig S1A	KT758677.1	1-147	Acartia pacifica	335913	other	Table S1	1. Validated by Northernblot analysis. 2. The BLAST search resulted into multiple GenBank accession ID starting from KT758667.1 - KT758697.1 for Acartia pacifica. 3. Fig. S1 mentions about the secondary structure of ApaSL2 and we believe ApaSL2-1 to ApaSL2-31 may correspond to ApaSL2. Hence we have provided "yes" in Column-H for SL RNA2 transcripts mentioned in Table S1. Please suggest our approa…	#NAME?
143	26621068	GUCUAAUACGACCAAGCUAAAUUUGCUUGAUUCACUUCAUUAAGAGGUGUGUAUCCAAGUUAGCUGUGUCCCUCGCUUGACUUCAGCGUCAGGCUGAGAGUACAGUCUAGCUUGUGACAGUGUUUCUGCUGGAUUAAAGACAAUCCU	no		ApaSLRNA2-12	no	yes fig S1A	KT758678.1	1-147	Acartia pacifica	335913	other	Table S1	1. Validated by Northernblot analysis. 2. The BLAST search resulted into multiple GenBank accession ID starting from KT758667.1 - KT758697.1 for Acartia pacifica. 3. Fig. S1 mentions about the secondary structure of ApaSL2 and we believe ApaSL2-1 to ApaSL2-31 may correspond to ApaSL2. Hence we have provided "yes" in Column-H for SL RNA2 transcripts mentioned in Table S1. Please suggest our approa…	#NAME?
144	26621068	GUCUAAUACGACCAAGCUAAAUUUGCUUGAUUCACUUCAUCAAGAGGUGUGUAUCCAAGUUAGCUGUGUCCCUCGCUUGACUUCAGCGUCAGGCUGAGAGUACAGUCUAGCUUGUGACAGUGUUUCUGCUGGAUUAAAGACAAUCCU	no		ApaSLRNA2-13	no	yes fig S1A	KT758679.1	1-147	Acartia pacifica	335913	other	Table S1	1. Validated by Northernblot analysis. 2. The BLAST search resulted into multiple GenBank accession ID starting from KT758667.1 - KT758697.1 for Acartia pacifica. 3. Fig. S1 mentions about the secondary structure of ApaSL2 and we believe ApaSL2-1 to ApaSL2-31 may correspond to ApaSL2. Hence we have provided "yes" in Column-H for SL RNA2 transcripts mentioned in Table S1. Please suggest our approa…	#NAME?
145	26621068	GUCUAAUACGACCAAGCUAAAUUUGCUUGAUUCACUUCAUUAAGAGGUGUGUAUCCAAGUUAGCUGUGUCCCUCGCUUGACUUCAGCGUCAGGCUGAGAGUACAGUCUAGCUUGUGACAGUGUUUCUGCUGGAUUAAAGACAAUCCU	no		ApaSLRNA2-14	no	yes fig S1A	KT758680.1	1-147	Acartia pacifica	335913	other	Table S1	1. Validated by Northernblot analysis. 2. The BLAST search resulted into multiple GenBank accession ID starting from KT758667.1 - KT758697.1 for Acartia pacifica. 3. Fig. S1 mentions about the secondary structure of ApaSL2 and we believe ApaSL2-1 to ApaSL2-31 may correspond to ApaSL2. Hence we have provided "yes" in Column-H for SL RNA2 transcripts mentioned in Table S1. Please suggest our approa…	#NAME?
146	26621068	GUCUAAUACGACCAAGCUAAAUUUGCUUGAUUCACUUCAUUAAGAGGUGUGUAUCCAAGUUAGCUGUGUCCCUCGCUUGACUUCAGCGUCAGGCUGAGAGUACAGUCUAGCUUGCGACAGUGUUUCUGCUGGAUUAAAGACAAUCCU	no		ApaSLRNA2-15	no	yes fig S1A	KT758681.1	1-147	Acartia pacifica	335913	other	Table S1	1. Validated by Northernblot analysis. 2. The BLAST search resulted into multiple GenBank accession ID starting from KT758667.1 - KT758697.1 for Acartia pacifica. 3. Fig. S1 mentions about the secondary structure of ApaSL2 and we believe ApaSL2-1 to ApaSL2-31 may correspond to ApaSL2. Hence we have provided "yes" in Column-H for SL RNA2 transcripts mentioned in Table S1. Please suggest our approa…	#NAME?
147	26621068	GUCUAAUACGACCAAGCUAAAUUUGCUUGAUUCACUUCAUUAAGAGGUGUGUAUCCAAGUUAGCUGUGUCCCUCGCUUGACUUCAGCGUCAGGCUGAGAGUACAGUCUAGCUUGUGACAGUGUUUCUGCUGGAUUAAAGACAAUCCU	no		ApaSLRNA2-16	no	yes fig S1A	KT758682.1	1-147	Acartia pacifica	335913	other	Table S1	1. Validated by Northernblot analysis. 2. The BLAST search resulted into multiple GenBank accession ID starting from KT758667.1 - KT758697.1 for Acartia pacifica. 3. Fig. S1 mentions about the secondary structure of ApaSL2 and we believe ApaSL2-1 to ApaSL2-31 may correspond to ApaSL2. Hence we have provided "yes" in Column-H for SL RNA2 transcripts mentioned in Table S1. Please suggest our approa…	#NAME?
148	26621068	GUCUAAUACGACCAAGCUAAUAUUGCUUGAUUCACUUCAUUAAGAGGUGUGUAUCCAAGUUAGCUGUGUCCCUCGCUUGACUUCAGCGUCAGGCUGAGAGUACAGUCUAGCUUGUGACAGUGUUUCUGCUGGAUUAAAGACAAUCCU	no		ApaSLRNA2-17	no	yes fig S1A	KT758683.1	1-147	Acartia pacifica	335913	other	Table S1	1. Validated by Northernblot analysis. 2. The BLAST search resulted into multiple GenBank accession ID starting from KT758667.1 - KT758697.1 for Acartia pacifica. 3. Fig. S1 mentions about the secondary structure of ApaSL2 and we believe ApaSL2-1 to ApaSL2-31 may correspond to ApaSL2. Hence we have provided "yes" in Column-H for SL RNA2 transcripts mentioned in Table S1. Please suggest our approa…	#NAME?
149	26621068	GUCUAAUACGACCAAGCUAAAUUUGCUUGAUUCACUUCAUUAAGAGGUGUGUAUCCAAGUUAGCUGUGUCCCUCGCUUGACUUCAGCGUCAGGCUGAGAGUACAGUCUAGCUUGUGACAGUGUUUCUGCUGGAUUAAAGACAAUCCU	no		ApaSLRNA2-18	no	yes fig S1A	KT758684.1	1-147	Acartia pacifica	335913	other	Table S1	1. Validated by Northernblot analysis. 2. The BLAST search resulted into multiple GenBank accession ID starting from KT758667.1 - KT758697.1 for Acartia pacifica. 3. Fig. S1 mentions about the secondary structure of ApaSL2 and we believe ApaSL2-1 to ApaSL2-31 may correspond to ApaSL2. Hence we have provided "yes" in Column-H for SL RNA2 transcripts mentioned in Table S1. Please suggest our approa…	#NAME?
150	26621068	GUCUAAUACGACCAAGCUAAAUUUGCUUGAUUCACUUCAUUAAGAGGUGUGUAUCCAAGUUAGCUGUGUCCCUCGCUUGACUUCAGCGUCAGGCUGAGAGUACAGUCUAGCUUGUGACAGUGUUUCUGCUGGAUUAAAGACAAUCCC	no		ApaSLRNA2-19	no	yes fig S1A	KT758685.1	1-147	Acartia pacifica	335913	other	Table S1	1. Validated by Northernblot analysis. 2. The BLAST search resulted into multiple GenBank accession ID starting from KT758667.1 - KT758697.1 for Acartia pacifica. 3. Fig. S1 mentions about the secondary structure of ApaSL2 and we believe ApaSL2-1 to ApaSL2-31 may correspond to ApaSL2. Hence we have provided "yes" in Column-H for SL RNA2 transcripts mentioned in Table S1. Please suggest our approa…	#NAME?
151	26621068	GUCUAAUACGACCAAGCUAAAUUUGCUUGAUUCACUUCAUUAAGAGGUGUGUAUCCAAGUUAGCUGUGUCCCUCGCUUGACUUCAGCGUCAGGCUGAGAGUACAGUCUAGCUUGUGACAGUGUUUCUGCUGGAUUAAAGACAAUCCC	no		ApaSLRNA2-20	no	yes fig S1A	KT758686.1	1-147	Acartia pacifica	335913	other	Table S1	1. Validated by Northernblot analysis. 2. The BLAST search resulted into multiple GenBank accession ID starting from KT758667.1 - KT758697.1 for Acartia pacifica. 3. Fig. S1 mentions about the secondary structure of ApaSL2 and we believe ApaSL2-1 to ApaSL2-31 may correspond to ApaSL2. Hence we have provided "yes" in Column-H for SL RNA2 transcripts mentioned in Table S1. Please suggest our approa…	#NAME?
152	26621068	GUCUAAUACGACCAAGCUAAAUUUGCUUGAUUCACUUCAUUAAGAGGUGUGUAUCCAAGUUAGCUGUGUCCCUCGCUUGACUUCAGCGUCAGGCUGAGAGUACAGUCUAGCUUGUGACAGUGUUUCUGCUGGAUUAAAGACAAUCCC	no		ApaSLRNA2-21	no	yes fig S1A	KT758687.1	1-147	Acartia pacifica	335913	other	Table S1	1. Validated by Northernblot analysis. 2. The BLAST search resulted into multiple GenBank accession ID starting from KT758667.1 - KT758697.1 for Acartia pacifica. 3. Fig. S1 mentions about the secondary structure of ApaSL2 and we believe ApaSL2-1 to ApaSL2-31 may correspond to ApaSL2. Hence we have provided "yes" in Column-H for SL RNA2 transcripts mentioned in Table S1. Please suggest our approa…	#NAME?
153	26621068	GUCUAAUACGACCAAGCUAAAUUUGCUUGAUUCACUUCAUUAAGAGGUGUGUAUCCAAGUUAGCUGUGUCCCUCGCUUGACUUCAGCGUCAGGCUGAGAGUACAGUCCAGCUCGUGACAGUGUUUCUGCUGGAUUAAAGACAAUCCC	no		ApaSLRNA2-22	no	yes fig S1A	KT758688.1	1-147	Acartia pacifica	335913	other	Table S1	1. Validated by Northernblot analysis. 2. The BLAST search resulted into multiple GenBank accession ID starting from KT758667.1 - KT758697.1 for Acartia pacifica. 3. Fig. S1 mentions about the secondary structure of ApaSL2 and we believe ApaSL2-1 to ApaSL2-31 may correspond to ApaSL2. Hence we have provided "yes" in Column-H for SL RNA2 transcripts mentioned in Table S1. Please suggest our approa…	#NAME?
154	26621068	GUCUAAUACGACCAAGCUAAAUUUGCUUGAUUCACUUCAUUAAGAGGUGUGUAUCCAAGUUAGCUGUGUCCCUCGCUUGACUUCAGCGUCAGGCUGAGAGUACAGUCUAGCUUGUGACAGUGUUUCUGCUGGAUUAAAGACAAUCC	no		ApaSLRNA2-23	no	yes fig S1A	KT758689.1	1-146	Acartia pacifica	335913	other	Table S1	1. Validated by Northernblot analysis. 2. The BLAST search resulted into multiple GenBank accession ID starting from KT758667.1 - KT758697.1 for Acartia pacifica. 3. Fig. S1 mentions about the secondary structure of ApaSL2 and we believe ApaSL2-1 to ApaSL2-31 may correspond to ApaSL2. Hence we have provided "yes" in Column-H for SL RNA2 transcripts mentioned in Table S1. Please suggest our approa…	#NAME?
155	26621068	GUCUAAUACGACCAAGCUAAAUUUGCUUGAUUCACUUCAUUAAGAGGUGUGUAUCCAAGUUGGCUGUGUCCCUCGCUUGACUUCAGCGUCAGGCUGAGAGUACAGUCUAGCUUGUGACAGUGUUUCUGCUGGAUUAAAGACAAUCCU	no		ApaSLRNA2-24	no	yes fig S1A	KT758690.1	1-147	Acartia pacifica	335913	other	Table S1	1. Validated by Northernblot analysis. 2. The BLAST search resulted into multiple GenBank accession ID starting from KT758667.1 - KT758697.1 for Acartia pacifica. 3. Fig. S1 mentions about the secondary structure of ApaSL2 and we believe ApaSL2-1 to ApaSL2-31 may correspond to ApaSL2. Hence we have provided "yes" in Column-H for SL RNA2 transcripts mentioned in Table S1. Please suggest our approa…	#NAME?
156	26621068	GUCUAAUACGACCAAGCUAAAUCUGCUUGAUUCACUUCAUUAAGAGGUGUGUAUCCAAGUUGGCUGUGUCCCUCGCUUGACUUCAGCGUCAGGCUGAGAGUACAGUCUAGCUUGUGACAGUGUUUCUGCUGGAUUAAAGACAAUCCU	no		ApaSLRNA2-25	no	yes fig S1A	KT758691.1	1-147	Acartia pacifica	335913	other	Table S1	1. Validated by Northernblot analysis. 2. The BLAST search resulted into multiple GenBank accession ID starting from KT758667.1 - KT758697.1 for Acartia pacifica. 3. Fig. S1 mentions about the secondary structure of ApaSL2 and we believe ApaSL2-1 to ApaSL2-31 may correspond to ApaSL2. Hence we have provided "yes" in Column-H for SL RNA2 transcripts mentioned in Table S1. Please suggest our approa…	#NAME?
157	26621068	GUCUAAUACGACCAAGCUAAAUUUGCUAGAUUCACUUCAUUAAGAGGUGUGUAUCCAAGUUGGCUGUGUCCCUCGCUUGACUUCAGCGUCAGGCUGAGAGUACAGUCUGGCUUGUGACAGUGUUUCUGCUGGAUUAAAGACAAUCCU	no		ApaSLRNA2-26	no	yes fig S1A	KT758692.1	1-147	Acartia pacifica	335913	other	Table S1	1. Validated by Northernblot analysis. 2. The BLAST search resulted into multiple GenBank accession ID starting from KT758667.1 - KT758697.1 for Acartia pacifica. 3. Fig. S1 mentions about the secondary structure of ApaSL2 and we believe ApaSL2-1 to ApaSL2-31 may correspond to ApaSL2. Hence we have provided "yes" in Column-H for SL RNA2 transcripts mentioned in Table S1. Please suggest our approa…	#NAME?
158	26621068	GUCUAAAACGACCAAGCUAAAUUUGCUUGAUUCACUUCAUUAAGAGGUGUGUAUCCAAGUUGGCUGUGUCCCUCGCUUGACUUCAGCGUCAGGCUGAGAGUACAGUCUAGCUUGUGACAGUGUUUCUGCUGGAUUAAAGACAAUCC	no		ApaSLRNA2-27	no	yes fig S1A	KT758693.1	1-146	Acartia pacifica	335913	other	Table S1	1. Validated by Northernblot analysis. 2. The BLAST search resulted into multiple GenBank accession ID starting from KT758667.1 - KT758697.1 for Acartia pacifica. 3. Fig. S1 mentions about the secondary structure of ApaSL2 and we believe ApaSL2-1 to ApaSL2-31 may correspond to ApaSL2. Hence we have provided "yes" in Column-H for SL RNA2 transcripts mentioned in Table S1. Please suggest our approa…	#NAME?
159	26621068	GUCUAAAACGACCAAGCUAAAUUCGCUUGAUUCACUUCAUUAAGAGGUGUGUAUCCAAGUUAGCUGUGUCCCUCGCUUGACUUCAGCGUCAGGCUGAGAGUACAGUCUAGCUUGUGACAGUGUUUCUGCUGGAUUAAAGACAAUCC	no		ApaSLRNA2-28	no	yes fig S1A	KT758694.1	1-146	Acartia pacifica	335913	other	Table S1	1. Validated by Northernblot analysis. 2. The BLAST search resulted into multiple GenBank accession ID starting from KT758667.1 - KT758697.1 for Acartia pacifica. 3. Fig. S1 mentions about the secondary structure of ApaSL2 and we believe ApaSL2-1 to ApaSL2-31 may correspond to ApaSL2. Hence we have provided "yes" in Column-H for SL RNA2 transcripts mentioned in Table S1. Please suggest our approa…	#NAME?
160	26621068	GUCUAAUACGACCAAGCUAAAUUUGCUUGAUUCACUUCAUUAAGAGGUGUGUAUCCAAGUUGGCUGUGUCCCUCGCUUGACUUCAGCGUCAGGCUGAGAGUACAGUCUAGCUUGUGACAGUGUUUCUGCUGGAUUAAAGACAAUCC	no		ApaSLRNA2-29	no	yes fig S1A	KT758695.1	1-146	Acartia pacifica	335913	other	Table S1	1. Validated by Northernblot analysis. 2. The BLAST search resulted into multiple GenBank accession ID starting from KT758667.1 - KT758697.1 for Acartia pacifica. 3. Fig. S1 mentions about the secondary structure of ApaSL2 and we believe ApaSL2-1 to ApaSL2-31 may correspond to ApaSL2. Hence we have provided "yes" in Column-H for SL RNA2 transcripts mentioned in Table S1. Please suggest our approa…	#NAME?
161	26621068	GUCUAAUACGACCAAGCUAAAUUUGCUUGAUUCACUUCAUUAAGAGGUGUGUAUCCAAGUUGGCUGUGUCCCUCGCUUGACUUCAGCGUCAGGCUGAGAGUACAGUCUAGCUUGUGACAGUGUUUCUGCUGGAUUAAAGACAAUCC	no		ApaSLRNA2-30	no	yes fig S1A	KT758696.1	1-146	Acartia pacifica	335913	other	Table S1	1. Validated by Northernblot analysis. 2. The BLAST search resulted into multiple GenBank accession ID starting from KT758667.1 - KT758697.1 for Acartia pacifica. 3. Fig. S1 mentions about the secondary structure of ApaSL2 and we believe ApaSL2-1 to ApaSL2-31 may correspond to ApaSL2. Hence we have provided "yes" in Column-H for SL RNA2 transcripts mentioned in Table S1. Please suggest our approa…	#NAME?
162	26621068	GUCUAAUACGACCAAGCUAAAUUUGCUUGAUUCACUUCAUUAAGAGGUGUGUAUCCAAGUUGGCUGUGUCCCUCGCUUGACUUCAGCGUCAGGCUGAGAGUACAGUCUAGCUUGUGACAGUGUUUCUGCUGGAUUAAAGACAAUCCU	no		ApaSLRNA2-31	no	yes fig S1A	KT758697.1	1-147	Acartia pacifica	335913	other	Table S1	1. Validated by Northernblot analysis. 2. The BLAST search resulted into Genbank accession ID KT758697.1 for Acartia pacifica.	#NAME?
163	26621068	GUCUAAUACGACCAAGCUAAUAUUGCUUGAUUCACUUCUACAAGAGGUGUGUAUCAGCUCUGGCUUUGAUUGGUCGCUCACCUUGAGUUCGCUCGGGUUGAGUGUCUGUCUUAGUCAGUCACAAACCUGUUUCUUCAGGGCUAAAGAGAGCCCAUU	no		ApaSLRNA7-1	no	no	KT758698.1	1-156	Acartia pacifica	335913	other	Table S1	1. Validated by Northernblot analysis. 2. The BLAST search resulted into multiple GenBank accession ID starting from KT758667.1 - KT758697.1 for Acartia pacifica. 3. Fig. S1 mentions about the secondary structure of ApaSL2 and we believe ApaSL2-1 to ApaSL2-31 may correspond to ApaSL2. Hence we have provided "yes" in Column-H for SL RNA2 transcripts mentioned in Table S1. Please suggest our approa…	#NAME?
164	26621068	GUCUAAUACGACCAAGCUAUAACUGCUUGUCUAUUAUCCAAGAGGUAAACUUUGCGCAUGCAUGAAUGCAACGUGCACAUUUUAUGGAGGGGUCAAGGAUGACCCUUGGU	no		PpoSLRNA2-1	no	yes fig S1B	KT758650.1	1-110	Pseudodiaptomus poplesia	213370	other	Table S1	1. Validated by Northernblot analysis. 2. The BLAST search resulted into multiple GenBank accession ID starting from KT758650.1 - KT758654.1 for Pseudodiaptomus poplesia. 3. Fig. S1 mentions about the secondary structure of PpoSL2 and we believe PpoSL2-1 to PpoSL2-5 may correspond to PpoSL2. Hence we have provided "yes" in Column-H for SL RNA2 transcripts mentioned in Table S1. Please suggest our…	#NAME?
165	26621068	GUCUAAUACGACCAAGCUAUAACUGCUUGUCUAUUAUCCAAGAGGUAAACUUUGCGCAUGCAUGAAUGCAACGUGCACAUUUUAUGGAGGGGUCAAGGAUGACCCUUGGU	no		PpoSLRNA2-2	no	yes fig S1B	KT758651.1	1-110	Pseudodiaptomus poplesia	213370	other	Table S1	1. Validated by Northernblot analysis. 2. The BLAST search resulted into multiple GenBank accession ID starting from KT758650.1 - KT758654.1 for Pseudodiaptomus poplesia. 3. Fig. S1 mentions about the secondary structure of PpoSL2 and we believe PpoSL2-1 to PpoSL2-5 may correspond to PpoSL2. Hence we have provided "yes" in Column-H for SL RNA2 transcripts mentioned in Table S1. Please suggest our…	#NAME?
166	26621068	GUCUAAAACGACCAAGCUAUAACUGCUUGUCUAUUAUCCAAGAGGUAAACUUUGCGCAUGCAUGAAUGCAACGUGCACAUUUUAUGGAGGGGUCAAGGAUGACCCUUGG	no		PpoSLRNA2-3	no	yes fig S1B	KT758652.1	1-109	Pseudodiaptomus poplesia	213370	other	Table S1	1. Validated by Northernblot analysis. 2. The BLAST search resulted into multiple GenBank accession ID starting from KT758650.1 - KT758654.1 for Pseudodiaptomus poplesia. 3. Fig. S1 mentions about the secondary structure of PpoSL2 and we believe PpoSL2-1 to PpoSL2-5 may correspond to PpoSL2. Hence we have provided "yes" in Column-H for SL RNA2 transcripts mentioned in Table S1. Please suggest our…	#NAME?
167	26621068	GUCUAAAACGACCAAGCUAUAACUGCUUGUCUAUUAUCCAAGAGGUAAACUUUGCGUAUGCAUGAAUGCAACGUGCACAUUUUAUGGAGGGGUCAAGGAUGACCCUUGGU	no		PpoSLRNA2-4	no	yes fig S1B	KT758653.1	1-110	Pseudodiaptomus poplesia	213370	other	Table S1	1. Validated by Northernblot analysis. 2. The BLAST search resulted into multiple GenBank accession ID starting from KT758650.1 - KT758654.1 for Pseudodiaptomus poplesia. 3. Fig. S1 mentions about the secondary structure of PpoSL2 and we believe PpoSL2-1 to PpoSL2-5 may correspond to PpoSL2. Hence we have provided "yes" in Column-H for SL RNA2 transcripts mentioned in Table S1. Please suggest our…	#NAME?
168	26621068	GUCUAAUACGACCAAGCUAUAACUGCUUGUCUAUUAUCCAAGAGGUAAACUUUGCGCAUGCAUGAAUGCAACGUGCACAUUUUAUGGAGGGGUCAAGGAUGACCCUUGGU	no		PpoSLRNA2-5	no	yes fig S1B	KT758654.1	1-105	Pseudodiaptomus poplesia	213370	other	Table S1	1. Validated by Northernblot analysis. 2. The BLAST search resulted into multiple GenBank accession ID starting from KT758650.1 - KT758654.1 for Pseudodiaptomus poplesia. 3. Fig. S1 mentions about the secondary structure of PpoSL2 and we believe PpoSL2-1 to PpoSL2-5 may correspond to PpoSL2. Hence we have provided "yes" in Column-H for SL RNA2 transcripts mentioned in Table S1. Please suggest our…	#NAME?
169	26621068	GUCUAAUACGACCAAGCUAUAACUGCUUGUCUAUUAUCCAAGAGguaaacuuugcgcaugaauccaacgugcacauuuuauggaggggucaaggaugacccuugu	no		PpoSLRNA3-1	no	no	KT758655.1	1-105	Pseudodiaptomus poplesia	213370	other	Table S1	1. Validated by Northernblot analysis. 2. The BLAST search resulted into GenBank accession ID starting from KT758655.1 - KT758656.1 for Pseudodiaptomus poplesia.	#NAME?
170	26621068	GUCUAAUACGACCAAGCUAUAACUGCUUGUCUAUUAUCCAAGAGGUAAACUUUGCGCAUGAAUCCAACGUGCACAUUUUAUGGAGGGGUCAAGGAUGACCCUUGU	no		PpoSLRNA3-2	no	no	KT758656.1	1-105	Pseudodiaptomus poplesia	213370	other	Table S1	1. Validated by Northernblot analysis. 2. The BLAST search resulted into GenBank accession ID starting from KT758655.1 - KT758656.1 for Pseudodiaptomus poplesia.	#NAME?
171	26621068	GUCUAAUACGACCAAGCUAAUAUUUGCUUGUUUCUUACACUUGAGGUAUGAUCCGAUCUUAAAGCCGUUGGAUCUUUUCUUGAAGGGUUAAUGAUGACCUUAU	no		PpoSLRNA4-1	no	no	KT758657.1	1-103	Pseudodiaptomus poplesia	213370	other	Table S1	1. Validated by Northernblot analysis. 2. The BLAST search resulted into GenBank accession ID KT758657.1 for Pseudodiaptomus poplesia.	#NAME?
172	26621068	GUCUAAAACGACCAAGCUAAUAUUGCUUGAUUCACUUCUACAAGAGGUGUGUAUCAGCUCUGAUAUUGAUGGGUCACUCACCUUUGAGUUCAUCUCGGGUUUGAGUGUCUAUCAUGUCAGUCACUGAAGUCUUUCUUGAGGGCUAAAGAGAGCCCUUUU	no		PpoSLRNA1-1	no	yes fig S1B	KT758663.1	1-159	Pseudodiaptomus poplesia	213370	other	Table S1	1. Validated by Northernblot analysis. 2. The BLAST search resulted into multiple GenBank accession ID starting from KT758663.1 - KT758666.1 for Pseudodiaptomus poplesia. 3. Fig. S1 mentions about the secondary structure of PpoSL1 and we believe PpoSL1-1 to PpoSL1-4 may correspond to PpoSL1. Hence we have provided "yes" in Column-H for SL RNA1 transcripts mentioned in Table S1. Please suggest our…	#NAME?
173	26621068	GUCUAAAACGACCAAGCUAAUAUUGCUUGAUUCACUUCUACAAGAGGUGUGUAUCAGCUCUGAUAUUGAUGGGUCACUCACCUUUGAGUUCAUCUCGGGUUUGAGUGUCUAUCAUGUCAGUCACUGAAGUCUUUCUUGAGGGCUAAAGAGAGCCCUUUU	no		PpoSLRNA1-2	no	yes fig S1B	KT758664.1	1-159	Pseudodiaptomus poplesia	213370	other	Table S1	1. Validated by Northernblot analysis. 2. The BLAST search resulted into multiple GenBank accession ID starting from KT758663.1 - KT758666.1 for Pseudodiaptomus poplesia. 3. Fig. S1 mentions about the secondary structure of PpoSL1 and we believe PpoSL1-1 to PpoSL1-4 may correspond to PpoSL1. Hence we have provided "yes" in Column-H for SL RNA1 transcripts mentioned in Table S1. Please suggest our…	#NAME?
174	26621068	GUCUAAUACGACCAAGCUAAUAUUGCUUGAUUCACUUCUACAAGAGGUGUGUAUCAGCUCUGAUAUUGAUGGGUCACUCACCUUUGAGUUCAUCUCGGGUUUGAGUGUCUAUCAUGUCAGUCACUGAAGUCUUUCUUGAGGGCUAAAGAGAGCCCUUU	no		PpoSLRNA1-3	no	yes fig S1B	KT758665.1	1-158	Pseudodiaptomus poplesia	213370	other	Table S1	1. Validated by Northernblot analysis. 2. The BLAST search resulted into multiple GenBank accession ID starting from KT758663.1 - KT758666.1 for Pseudodiaptomus poplesia. 3. Fig. S1 mentions about the secondary structure of PpoSL1 and we believe PpoSL1-1 to PpoSL1-4 may correspond to PpoSL1. Hence we have provided "yes" in Column-H for SL RNA1 transcripts mentioned in Table S1. Please suggest our…	#NAME?
175	26621068	GUCUAAUACGACCAAGCUAAUAUUGCUUGAUUCACUUCUACAAGAGGUGUGUAUCAGCUCUGAUAUUGAUGGGUCACUCACCUUUGAGUUCAUCUCGGGUUUGAGUGUCUAUCAUGUCAGUCACUGAAGUCUUUCUUGAGGGCUAAAGAGAGCCCUUU	no		PpoSLRNA1-4	no	yes fig S1B	KT758666.1	1-158	Pseudodiaptomus poplesia	213370	other	Table S1	1. Validated by Northernblot analysis. 2. The BLAST search resulted into multiple GenBank accession ID starting from KT758663.1 - KT758666.1 for Pseudodiaptomus poplesia. 3. Fig. S1 mentions about the secondary structure of PpoSL1 and we believe PpoSL1-1 to PpoSL1-4 may correspond to PpoSL1. Hence we have provided "yes" in Column-H for SL RNA1 transcripts mentioned in Table S1. Please suggest our…	#NAME?
176	26950529	AUCCUUAUAGGAAAACGUUUACCUUUAAGUCAUGGUUACGUUACUAAGCUAUAGCGAGUAGCUUAAUUUCUUUCAGAUCCCUCCUAGUCAGGGGGAUUUUUU	no		LLMGnc_147	no	yes fig 4b	AM406671.1	1942845-1942946	Lactococcus lactis MG1363	416870	other	fig 4	1. 14 putative sRNAs were experimentally confirmed by differential Northern hybridization. 2. The BLAST search resulted into "Lactococcus lactis subsp. cremoris MG1363, complete genome" with 100% match, hence provided accession and co-ordinates 3. sRNA Sequences for LLMGnc_010, LLMGnc_064, LLMGnc_072, LLMGnc_087,LLMGnc_094, LLMGnc_138,LLMGnc_172,LLMGnc_177,LLMGnc_184 and antisense RNA sequences f…	#NAME?	RF02573
177	26950529	AUAGAAAAAGCACUGGAAUGUGCGAGCUCUUUCAUUUUUUUGACCGACUAUAUUUGUAUUGCAUAGGGGUUCAUGAGACAUUCGGUAGCGUAAUACCUCGAACGAAAGUAGGGGAAGCUGAUGCGAAGCGAGAACACCCACCUAGCGUUUUAGCGGGUUCAAUACACGGAGGAGCACACGGCAUUCAAUCAGUGUUUUUUUG	RF00013	full	LLMGnc_004	no	yes fig 3b	AM406671.1	32193-32394	Lactococcus lactis MG1363	416870	other	fig 3	1. 14 putative sRNAs were experimentally confirmed by differential Northern hybridization. 2. The BLAST search resulted into "Lactococcus lactis subsp. cremoris MG1363, complete genome" with 100% match, hence provided accession and co-ordinates 3. sRNA Sequences for LLMGnc_010, LLMGnc_064, LLMGnc_072, LLMGnc_087,LLMGnc_094, LLMGnc_138,LLMGnc_172,LLMGnc_177,LLMGnc_184 and antisense RNA sequences f…	#NAME?
178	26950529	-			LLMGnc_010					Lactococcus lactis MG1364	416870	other		1. 14 putative sRNAs were experimentally confirmed by differential Northern hybridization. 2. The BLAST search resulted into "Lactococcus lactis subsp. cremoris MG1363, complete genome" with 100% match, hence provided accession and co-ordinates 3. sRNA Sequences for LLMGnc_010, LLMGnc_064, LLMGnc_072, LLMGnc_087,LLMGnc_094, LLMGnc_138,LLMGnc_172,LLMGnc_177,LLMGnc_184 and antisense RNA sequences f…	#NAME?
179	26950529	-			LLMGnc_064					Lactococcus lactis MG1365	416870	other		1. 14 putative sRNAs were experimentally confirmed by differential Northern hybridization. 2. The BLAST search resulted into "Lactococcus lactis subsp. cremoris MG1363, complete genome" with 100% match, hence provided accession and co-ordinates 3. sRNA Sequences for LLMGnc_010, LLMGnc_064, LLMGnc_072, LLMGnc_087,LLMGnc_094, LLMGnc_138,LLMGnc_172,LLMGnc_177,LLMGnc_184 and antisense RNA sequences f…	#NAME?
180	26950529	-			LLMGnc_072					Lactococcus lactis MG1366	416870	other		1. 14 putative sRNAs were experimentally confirmed by differential Northern hybridization. 2. The BLAST search resulted into "Lactococcus lactis subsp. cremoris MG1363, complete genome" with 100% match, hence provided accession and co-ordinates 3. sRNA Sequences for LLMGnc_010, LLMGnc_064, LLMGnc_072, LLMGnc_087,LLMGnc_094, LLMGnc_138,LLMGnc_172,LLMGnc_177,LLMGnc_184 and antisense RNA sequences f…	#NAME?
181	26950529	-			LLMGnc_087					Lactococcus lactis MG1367	416870	other		1. 14 putative sRNAs were experimentally confirmed by differential Northern hybridization. 2. The BLAST search resulted into "Lactococcus lactis subsp. cremoris MG1363, complete genome" with 100% match, hence provided accession and co-ordinates 3. sRNA Sequences for LLMGnc_010, LLMGnc_064, LLMGnc_072, LLMGnc_087,LLMGnc_094, LLMGnc_138,LLMGnc_172,LLMGnc_177,LLMGnc_184 and antisense RNA sequences f…	#NAME?
182	26950529	-			LLMGnc_094					Lactococcus lactis MG1368	416870	other		1. 14 putative sRNAs were experimentally confirmed by differential Northern hybridization. 2. The BLAST search resulted into "Lactococcus lactis subsp. cremoris MG1363, complete genome" with 100% match, hence provided accession and co-ordinates 3. sRNA Sequences for LLMGnc_010, LLMGnc_064, LLMGnc_072, LLMGnc_087,LLMGnc_094, LLMGnc_138,LLMGnc_172,LLMGnc_177,LLMGnc_184 and antisense RNA sequences f…	#NAME?
183	26950529	-			LLMGnc_138					Lactococcus lactis MG1369	416870	other		1. 14 putative sRNAs were experimentally confirmed by differential Northern hybridization. 2. The BLAST search resulted into "Lactococcus lactis subsp. cremoris MG1363, complete genome" with 100% match, hence provided accession and co-ordinates 3. sRNA Sequences for LLMGnc_010, LLMGnc_064, LLMGnc_072, LLMGnc_087,LLMGnc_094, LLMGnc_138,LLMGnc_172,LLMGnc_177,LLMGnc_184 and antisense RNA sequences f…	#NAME?
184	26950529	-			LLMGnc_172					Lactococcus lactis MG1370	416870	other		1. 14 putative sRNAs were experimentally confirmed by differential Northern hybridization. 2. The BLAST search resulted into "Lactococcus lactis subsp. cremoris MG1363, complete genome" with 100% match, hence provided accession and co-ordinates 3. sRNA Sequences for LLMGnc_010, LLMGnc_064, LLMGnc_072, LLMGnc_087,LLMGnc_094, LLMGnc_138,LLMGnc_172,LLMGnc_177,LLMGnc_184 and antisense RNA sequences f…	#NAME?
185	26950529	-			LLMGnc_177					Lactococcus lactis MG1371	416870	other		1. 14 putative sRNAs were experimentally confirmed by differential Northern hybridization. 2. The BLAST search resulted into "Lactococcus lactis subsp. cremoris MG1363, complete genome" with 100% match, hence provided accession and co-ordinates 3. sRNA Sequences for LLMGnc_010, LLMGnc_064, LLMGnc_072, LLMGnc_087,LLMGnc_094, LLMGnc_138,LLMGnc_172,LLMGnc_177,LLMGnc_184 and antisense RNA sequences f…	#NAME?
186	26950529	-			LLMGnc_184					Lactococcus lactis MG1372	416870	other		1. 14 putative sRNAs were experimentally confirmed by differential Northern hybridization. 2. The BLAST search resulted into "Lactococcus lactis subsp. cremoris MG1363, complete genome" with 100% match, hence provided accession and co-ordinates 3. sRNA Sequences for LLMGnc_010, LLMGnc_064, LLMGnc_072, LLMGnc_087,LLMGnc_094, LLMGnc_138,LLMGnc_172,LLMGnc_177,LLMGnc_184 and antisense RNA sequences f…	#NAME?
187	26950529	-			as-ps118					Lactococcus lactis MG1373	416870	antisense_RNA		1. 14 putative sRNAs were experimentally confirmed by differential Northern hybridization. 2. The BLAST search resulted into "Lactococcus lactis subsp. cremoris MG1363, complete genome" with 100% match, hence provided accession and co-ordinates 3. sRNA Sequences for LLMGnc_010, LLMGnc_064, LLMGnc_072, LLMGnc_087,LLMGnc_094, LLMGnc_138,LLMGnc_172,LLMGnc_177,LLMGnc_184 and antisense RNA sequences f…	#NAME?
188	26950529	-			as-ps108					Lactococcus lactis MG1374	416870	antisense_RNA		1. 14 putative sRNAs were experimentally confirmed by differential Northern hybridization. 2. The BLAST search resulted into "Lactococcus lactis subsp. cremoris MG1363, complete genome" with 100% match, hence provided accession and co-ordinates 3. sRNA Sequences for LLMGnc_010, LLMGnc_064, LLMGnc_072, LLMGnc_087,LLMGnc_094, LLMGnc_138,LLMGnc_172,LLMGnc_177,LLMGnc_184 and antisense RNA sequences f…	#NAME?
189	26950529	-			asllmg_1727					Lactococcus lactis MG1375	416870	antisense_RNA		1. 14 putative sRNAs were experimentally confirmed by differential Northern hybridization. 2. The BLAST search resulted into "Lactococcus lactis subsp. cremoris MG1363, complete genome" with 100% match, hence provided accession and co-ordinates 3. sRNA Sequences for LLMGnc_010, LLMGnc_064, LLMGnc_072, LLMGnc_087,LLMGnc_094, LLMGnc_138,LLMGnc_172,LLMGnc_177,LLMGnc_184 and antisense RNA sequences f…	#NAME?
190	26945044	-			pancNusap1					Rattus norvegicus	10116	other		1. Validated by RT-qPCR. 2. The species name and taxonomy Id provided based on "rat adrenal phaeochromocytoma-derived PC12 cells". The "Rattus norvegicus" common name is "Rat". 3. The sequence is not mentioned in the article, hence presence in Rfam, Genbank ID and co-ordianates are not provided. 4. RNA-seq data have been deposited in the DDBJ Sequence Read Archive (DRA) under accession number DRA…	#NAME?
191	26926764	UUUCUCAUUUGACUACCACAUUUUCUCCUAAUAAUAGAUUUUAGUGGCUAUGCUUAUGGGAUAGAUUAAACUUGCCAUGAUCUGAAGAGGGAGGGUUUUUUCAUGUCCUCCUCCUAUAUGAAAUGGCUGAACGGAUAUUA	RF00429	full	SNORA29	yes fig S8	yes fig 2C	LN847595.1	1-140	Homo sapiens	9606	snoRNA	fig 2C	1. The study is localized to SNORA29 expression. 2. Validated by RNA-seq analysis 3. The total length of the sequence is "140", however, after checking in Rfam, the mentioned length is (1 to 140) i.e. 140. Hence we considered to be a full sequence. Please suggest if our approach is correct? 4. The BLAST search resulted into "TPA: Homo sapiens SNORA29 gene for small nucleolar RNA SNORA29" with acc…	#NAME?
192	26926764	UUUCCCAUUUGACUACCACAUUUUCUCCUAAUAAUAGAUUUUAGUGGCUAUGCUUAUGGGAUAGAUUAAACUUGCCAUGAUCUGAAGAGGGAGGGUUUUUUCAUGUCCUCCUCCUAUAUGAAAUGGCUGAACAGAUAUUA	RF00429	full	SNORA29	yes fig S8	yes fig 2D			Pan troglodytes	9598	snoRNA	fig 2D	1. The study is localized to SNORA29 expression. 2. Validated by RNA-seq analysis 3. "Pan troglodytes" Genbank common name is "chimpanzee", However we provided the Scientific name in species name "column M" 4. The total length of the sequence is "140", however, after checking in Rfam, the mentioned length is (1 to 140) i.e. 140. Hence we considered to be a full sequence. Please suggest if our app…	#NAME?
193	26926764	UUUCCCAUUUGACUACCACAUUUUCUCCUAAUCAUAGAUUUUAGUGGUUAUGCUUAUGGGAUAGAUUAAACUUGCCAUGAUCUGAAGAGGGAGGGUUUUUUCAUGUCCUCCUCCUAUAUGAAAUGGCUGAACAGAUAUUA	RF00429	full	SNORA29	yes fig S8	yes fig 2E			Rhesus macaques	9544	snoRNA	fig 2E	1. The study is localized to SNORA29 expression. 2. Validated by RNA-seq analysis 3. "Macaca mulatta" Genbank common name is "rhesus macaque" (mentioned in the article), However we provided the Scientific name in species name "column M" 4. The total length of the sequence is "140", however, after checking in Rfam, the mentioned length is (1 to 140) i.e. 140. Hence we considered to be a full seque…	#NAME?
194	26963812	GUCUGGGUGGUGUAGUUGGUUA	no		Ta-stRNA0001	no	no	HG670306.1	653356381-653356402	Triticum aestivum	4565	other	Table S2	1. Four Small tRNA-derived fragments (tRFs) are validated by Real-Time RT-PCR of Fig. S1 2. stRNA (Ta-stRNA0001) derived from "tRNA-Val-CAC". The ncRNA name given based on "Small RNA ID" present in Table S2. 3. The BLAST search resulted into "Triticum aestivum chromosome 3B, genomic scaffold, cultivar Chinese Spring" with 100% match, hence provided Genbank ID and co-ordinates.	#NAME?
195	26963812	CAAAUCCGAUAGUCGGCUCCA	no		Ta-stRNA0004d	no	no			Triticum aestivum	4565	other	Table S2	1. Four Small tRNA-derived fragments (tRFs) are validated by Real-Time RT-PCR of Fig. S1 2. stRNA (Ta-stRNA0004d) derived from "tRNA-Thr-UGU". The ncRNA name given based on "Small RNA ID" present in Table S2. 3. The BLAST search resulted into different species (with all 100% match) eg. "Trisetum cernuum voucher CAN:Saarela 876 plastid, complete genome" (accession:KM974753.1) with 100% match. Howe…	#NAME?
196	26963812	AUCCGGUAGGUCGGACCA	no		Ta-stRNA0011d	no	no			Triticum aestivum	4565	other	Table S2	1. Four Small tRNA-derived fragments (tRFs) are validated by Real-Time RT-PCR of Fig. S1 2. stRNA (Ta-stRNA0011d) derived from "tRNA-Tyr-GUA". The ncRNA name given based on "Small RNA ID" present in Table S2. 3. The BLAST search resulted into different species (with all 100% match). However, the species name does not match with "Triticum aestivum" as mentioned in the article, hence we have not pr…	#NAME?
197	26963812	GGGGGUGUAGCUCAUAUGGUAGAG	no		Ta-stRNA0015	no	no			Triticum aestivum	4565	other	Table S2	1. Four Small tRNA-derived fragments (tRFs) are validated by Real-Time RT-PCR of Fig. S1 2. stRNA (Ta-stRNA0015) derived from "tRNA-Ser-UGA". The ncRNA name given based on "Small RNA ID" present in Table S2. 3. The BLAST search resulted into "Triticum aestivum chromosome 3B, genomic scaffold, cultivar Chinese Spring" with accession "HG670306.1" with only 96% match, hence we have not provided Genb…	#NAME?
198	26892868	--ACCUAUUUUUGGCACACUAUUCGAAAGGAUAGGUCGCAAAGCUAAGAGUCUAAAGUAAUGAAAAUUACUAUGAUAGUCUGGUUGCAGUUUGGAUUUUCACACAUAGUUGUAUGUAUGAAAAUCGAAGAGGCAACCGGAUUUUUUAUU	RF01051	full	Bc3 RNA	yes fig 1a	yes fig 1b	CP001907.1	4753043-4753189	Bacillus thuringiensis subsp. chinensis CT-43	541229	cis-reg	fig 1a	1. Discovered three complete c-di-GMP riboswitches (Bc3, Bc4 and Bc5 RNA) 2. Bacillus thuringiensis subsp. chinensis CT-43 is a synonym of Bacillus thuringiensis serovar chinensis CT-43. 3. Quantification of c-di-GMP by LC-MS/MS. 4. The accession mentioned in the article for Bacillus thuringiensis subsp. chinensis CT-43 (GenBank accession: CP001907.1) 5. The total length of the sequence is "149",…	#NAME?
199	26892868	-AAAAUAAAUG-GGCACACUAUUCGAAAGGAUAGGUCGCAAAGCUAAGAGUCUAAGGUAAUGAAAAUUACUAUGAUAGUCUGGUUGCAGUUUGGAUUUUCACACAUGUUGUGAUGUAUGAAAAUCGAAAAGGCAACCAGAUUUUUUAUU	RF01051	full	Bc4 RNA	yes fig 1a	yes fig 1b	CP001907.1		Bacillus thuringiensis subsp. chinensis CT-43	541229	cis-reg	fig 1a	1. Discovered three complete c-di-GMP riboswitches (Bc3, Bc4 and Bc5 RNA) 2. Bacillus thuringiensis subsp. chinensis CT-43 is a synonym of Bacillus thuringiensis serovar chinensis CT-43. 3. Quantification of c-di-GMP by LC-MS/MS. 4. The accession mentioned in the article for Bacillus thuringiensis subsp. chinensis CT-43 (GenBank accession: CP001907.1) 5. The BLAST search resulted into "Bacillus t…	#NAME?
200	26892868	-AAAAUAAAUG-GGCACACUGUUCGAAAGGAUAGGUCGCAAAGCUAAGAGUCUAAGGUAAUGAAAAUUACUAUGAUAGUCUGGUUGCAGUUUGGAUUUUCACACAUGUUGUGAUGUAUGAAAAUCGAAAAGGCAACCAGGCUUUUUAUU	RF01051	full	Bc5 RNA	yes fig 1a	yes fig 1b	CP001907.1		Bacillus thuringiensis subsp. chinensis CT-43	541229	cis-reg	fig 1a	1. Discovered three complete c-di-GMP riboswitches (Bc3, Bc4 and Bc5 RNA) 2. Bacillus thuringiensis subsp. chinensis CT-43 is a synonym of Bacillus thuringiensis serovar chinensis CT-43. 3. Quantification of c-di-GMP by LC-MS/MS. 4. The accession mentioned in the article for Bacillus thuringiensis subsp. chinensis CT-43 (GenBank accession: CP001907.1) 5. The BLAST search resulted into "Bacillus t…	#NAME?
201	26911872	-								Phaseolus vulgaris BAT93	3885			1. The species name "Phaseolus vulgaris BAT93" mentioned in the article. However we mentioned general NCBI taxid as "3885" (Phaseolus vulgaris) 2. The sequences are not mentioned in the article, however Dataset 6 and 7 mentions numerous long non-coding RNA genes. We believe that these are non-coding RNA gene name, hence we have not provided Genebank ID, Rfam, Co-ordinates. Please suggest if our a…	#NAME?
202	25701734	-			pilS6					Neisseria gonorrhoeae MS11	528354	other		1. Study focus on Neisseria gonorrhoeae MS11 pilS6 locus. 2. Validated by Northern-blotting and qrt-PCR. 3. The accession "CP003909.1 " mentioned for the organism "Neisseria gonorrhoeae MS11, complete genome" in the article. 4. The sequence in Fig. 5b starts with 309 position with copy 1 and copy 2. We believe it is not a complete sequence, hence we have not provided the sequence. Please suggest …	#NAME?
203	26908270	-			MTBsRNA-4					Mycobacterium tuberculosis CDC 1551	83331	other		1. Validated by Northern blotting and RT-PCR. 2. A total of 47 putative MTB CDC 1551 small RNAs were identified by the sRNAPredict2 program. However, MTBsRNA-4, -9, -14, -18, -29, -32, -24 are validated in the present article, hence only these are provided. 3. Sequences are not mentioned in the article, hence rfam, Genbank, co-ordinates are not provided.	#NAME?
204	26908270	-			MTBsRNA-9					Mycobacterium tuberculosis CDC 1551	83331	other		1. Validated by Northern blotting and RT-PCR. 2. A total of 47 putative MTB CDC 1551 small RNAs were identified by the sRNAPredict2 program. However, MTBsRNA-4, -9, -14, -18, -29, -32, -24 are validated in the present article, hence only these are provided. 3. Sequences are not mentioned in the article, hence rfam, Genbank, co-ordinates are not provided.	#NAME?
205	26908270	-			MTBsRNA-14					Mycobacterium tuberculosis CDC 1551	83331	other		1. Validated by Northern blotting and RT-PCR. 2. A total of 47 putative MTB CDC 1551 small RNAs were identified by the sRNAPredict2 program. However, MTBsRNA-4, -9, -14, -18, -29, -32, -24 are validated in the present article, hence only these are provided. 3. Sequences are not mentioned in the article, hence rfam, Genbank, co-ordinates are not provided.	#NAME?
206	26908270	-			MTBsRNA-18					Mycobacterium tuberculosis CDC 1551	83331	other		1. Validated by Northern blotting and RT-PCR. 2. A total of 47 putative MTB CDC 1551 small RNAs were identified by the sRNAPredict2 program. However, MTBsRNA-4, -9, -14, -18, -29, -32, -24 are validated in the present article, hence only these are provided. 3. Sequences are not mentioned in the article, hence rfam, Genbank, co-ordinates are not provided.	#NAME?
207	26908270	-			MTBsRNA-29					Mycobacterium tuberculosis CDC 1551	83331	other		1. Validated by Northern blotting and RT-PCR. 2. A total of 47 putative MTB CDC 1551 small RNAs were identified by the sRNAPredict2 program. However, MTBsRNA-4, -9, -14, -18, -29, -32, -24 are validated in the present article, hence only these are provided. 3. Sequences are not mentioned in the article, hence rfam, Genbank, co-ordinates are not provided.	#NAME?
208	26908270	-			MTBsRNA-32					Mycobacterium tuberculosis CDC 1551	83331	other		1. Validated by Northern blotting and RT-PCR. 2. A total of 47 putative MTB CDC 1551 small RNAs were identified by the sRNAPredict2 program. However, MTBsRNA-4, -9, -14, -18, -29, -32, -24 are validated in the present article, hence only these are provided. 3. Sequences are not mentioned in the article, hence rfam, Genbank, co-ordinates are not provided.	#NAME?
209	26908270	-			MTBsRNA-24					Mycobacterium tuberculosis CDC 1551	83331	other		1. Validated by Northern blotting and RT-PCR. 2. A total of 47 putative MTB CDC 1551 small RNAs were identified by the sRNAPredict2 program. However, MTBsRNA-4, -9, -14, -18, -29, -32, -24 are validated in the present article, hence only these are provided. 3. Sequences are not mentioned in the article, hence rfam, Genbank, co-ordinates are not provided.	#NAME?
210	26896950	-			IGR Type 5'5'					Theileria parva	5875	cis-reg		1. The species studied in the article is "Theileria parva". 2. We believe that Cis-acting elements like IGR Type-5'5', IGR Type-5'3', IGR Type-3'3' are described in Table 1 as non-coding, hence provided three different types specific to the species (Theileria parva). Please suggest us if our approach is correct? 3. Bioinformatics methods are used to predict cis regulatory motifs in T. parva 4. Th…	#NAME?
211	26896950	-			IGR Type 5'3'					Theileria parva	5875	cis-reg		1. The species studied in the article is "Theileria parva". 2. We believe that Cis-acting elements like IGR Type-5'5', IGR Type-5'3', IGR Type-3'3' are described in Table 1 as non-coding, hence provided three different types specific to the species (Theileria parva). Please suggest us if our approach is correct? 3. Bioinformatics methods are used to predict cis regulatory motifs in T. parva 4. Th…	#NAME?
212	26896950	-			IGR Type 3'3'					Theileria parva	5875	cis-reg		1. The species studied in the article is "Theileria parva". 2. We believe that Cis-acting elements like IGR Type-5'5', IGR Type-5'3', IGR Type-3'3' are described in Table 1 as non-coding, hence provided three different types specific to the species (Theileria parva). Please suggest us if our approach is correct? 3. Bioinformatics methods are used to predict cis regulatory motifs in T. parva 4. Th…	#NAME?
213	26391206	GUAAAUAAAGAUUUACGAAGUCAUGAGUUUAUCGAGCAAUCAAUCCCCAAUUCAAUCAAAAUAUUGUUUUCUCUCUCUCCAUAAACAAAUAGUAUUUUUGAUAUGAUGGCUCGGCAGACAAAAUGACGAUGUCAGUUGUCUUUGUUUGGAUAUCACAUUAGCUGAUUGUAAAAUCAGUAUUAAAGCCCGGCUUGCCGGGUUUUUU	RF02384	full	FasX	no	yes fig 9			Streptococcus pyogenes MGAS6180	319701	other	fig 9	1. Validated by Quantitative RT-PCR. 2. BLAST search resulted into "Streptococcus pyogenes MGAS6180, complete genome" with accession "CP000056.1" (only 99% match), hence Genbank ID and co-ordinates are not provided. 3. The total length of the sequence is "205", however, after checking in Rfam, the mentioned length is (1 to 205) i.e. 205. Hence we considered to be a full sequence. Please suggest i…	#NAME?
214	26504165	ACTTCTTTTTATTTATTTTTGTTTTTAAAACTACGATTAAGAATCGGTTGTAAGCGTGGTGTCTCGTGATCAGCTCATTAAGCCCACTTAGATATGCTACGCTGTATTTGGGACTAACCTCGGGTGTTGGTTTGGGTATGGCAAACGCTGCAAAAACTAGATTCAGTCAAGGACATTTACTTTGGCTACGTTGGTCCAACCGAATACGGGCTTCTGATTCCATGAAGAGCTTTTGCAATTTAGAGTTTGAAATGAAATTGTGTTTCCGGATTATACTCCAAACATATTATTATATGCAATCTCATTTACTTTGAAACATGATCAATGAATAAAAAGAAACTGTTCACATAAAGCAAGCGACTTAACC	no		sisR-1	no	yes fig 3I	AE014297.3	5609245-5609611	Drosophila melanogaster	7227	other	fig S2H	1. Validated by Northern blotting and RT-PCR. 2. Table S1 includes multiple sisRNAs (no sequences available). However, the main sisRNA characterized in the article is sisR-1, hence we have provided sisR-1. 3. The BLAST search resulted into different accessions numbers such as "AE014297.3 (Drosophila melanogaster chromosome 3R), AC009538.4 (Drosophila melanogaster, chromosome 3R, region 83A-83A, B…	#NAME?	RF02575
215	26973873	-			ncMPN090					Mycoplasma pneumoniae M129	272634	antisense_RNA		1. Verified experimentally nine different asRNAs in Mycoplasma pneumoniae M129. 2. asRNAs mentioned in Fig. 3 and Table S5. 3. Sequences are not mentioned in the article and supplementary. 4. RNA-seq data are available in the ArrayExpress database (www.ebi.ac. uk/arrayexpress) under accession number E-MTAB-4081 is mentioned in the article.	#NAME?
216	26973873	-			ncMPN098					Mycoplasma pneumoniae M129	272634	antisense_RNA		1. Verified experimentally nine different asRNAs in Mycoplasma pneumoniae M129. 2. asRNAs mentioned in Fig. 3 and Table S5. 3. Sequences are not mentioned in the article and supplementary. 4. RNA-seq data are available in the ArrayExpress database (www.ebi.ac. uk/arrayexpress) under accession number E-MTAB-4081 is mentioned in the article.	#NAME?
217	26973873	-			ncMPN007					Mycoplasma pneumoniae M129	272634	antisense_RNA		1. Verified experimentally nine different asRNAs in Mycoplasma pneumoniae M129. 2. asRNAs mentioned in Fig. 3 and Table S5. 3. Sequences are not mentioned in the article and supplementary. 4. RNA-seq data are available in the ArrayExpress database (www.ebi.ac. uk/arrayexpress) under accession number E-MTAB-4081 is mentioned in the article.	#NAME?
218	26973873	-			ncMPN230					Mycoplasma pneumoniae M129	272634	antisense_RNA		1. Verified experimentally nine different asRNAs in Mycoplasma pneumoniae M129. 2. asRNAs mentioned in Fig. 3 and Table S5. 3. Sequences are not mentioned in the article and supplementary. 4. RNA-seq data are available in the ArrayExpress database (www.ebi.ac. uk/arrayexpress) under accession number E-MTAB-4081 is mentioned in the article.	#NAME?
219	26973873	-			ncMPN283					Mycoplasma pneumoniae M129	272634	antisense_RNA		1. Verified experimentally nine different asRNAs in Mycoplasma pneumoniae M129. 2. asRNAs mentioned in Fig. 3 and Table S5. 3. Sequences are not mentioned in the article and supplementary. 4. RNA-seq data are available in the ArrayExpress database (www.ebi.ac. uk/arrayexpress) under accession number E-MTAB-4081 is mentioned in the article.	#NAME?
220	26973873	-			ncMPN289					Mycoplasma pneumoniae M129	272634	antisense_RNA		1. Verified experimentally nine different asRNAs in Mycoplasma pneumoniae M129. 2. asRNAs mentioned in Fig. 3 and Table S5. 3. Sequences are not mentioned in the article and supplementary. 4. RNA-seq data are available in the ArrayExpress database (www.ebi.ac. uk/arrayexpress) under accession number E-MTAB-4081 is mentioned in the article.	#NAME?
221	26973873	-			ncMPN306					Mycoplasma pneumoniae M129	272634	antisense_RNA		1. Verified experimentally nine different asRNAs in Mycoplasma pneumoniae M129. 2. asRNAs mentioned in Fig. 3 and Table S5. 3. Sequences are not mentioned in the article and supplementary. 4. RNA-seq data are available in the ArrayExpress database (www.ebi.ac. uk/arrayexpress) under accession number E-MTAB-4081 is mentioned in the article.	#NAME?
222	26973873	-			ncMPN312					Mycoplasma pneumoniae M129	272634	antisense_RNA		1. Verified experimentally nine different asRNAs in Mycoplasma pneumoniae M129. 2. asRNAs mentioned in Fig. 3 and Table S5. 3. Sequences are not mentioned in the article and supplementary. 4. RNA-seq data are available in the ArrayExpress database (www.ebi.ac. uk/arrayexpress) under accession number E-MTAB-4081 is mentioned in the article.	#NAME?
223	26973873	-			ncMPN323					Mycoplasma pneumoniae M129	272634	antisense_RNA		1. Verified experimentally nine different asRNAs in Mycoplasma pneumoniae M129. 2. asRNAs mentioned in Fig. 3 and Table S5. 3. Sequences are not mentioned in the article and supplementary. 4. RNA-seq data are available in the ArrayExpress database (www.ebi.ac. uk/arrayexpress) under accession number E-MTAB-4081 is mentioned in the article.	#NAME?
224	26861020	AAGCCAGGATAATGTAGTCTTAATCGTTCTGAAATACGAAAAATGTTGTGGAAATCGCGTGAAATAATCAGAGGAATCGTTTGAAATCATCGTAGTAATCGCGCGAAAATCACGTGAAATAATCAGAGGAATCGTTTGAAATCATCGTAGTAATCGCGCGAAAATCACGTGAAATAATCAGAGGAATCGTTTGAAATCATCGTAGTAATCGCGCGAAAATCACGTGAAATAATCAGAGGAATCGTTTGAAATCATCGTAGTAATCGCGCGAAAATCACGTGAAATAATCAGAGGAATCGTTTGAAATCATCGTAGTAATCGCGCGAAAATCACGTGAAATAATCAGAGGAATCGTTTGAAATCATCGTAGTAATCGCGCGAAAATCACGTGAAATAATC…	no		SAUSA300s265 (tsr1)	no	no	CP000255.1	52438-53094	Staphylococcus aureus subsp. aureus USA300_FPR3757	451515	other	co-ordinates Table 1	1. The article mentions about discovery of 39 previously unidentified sRNAs. Only few transcripts are validated by Northern blot analysis and RT-PCR. 2. Five putative tsr transcripts (tsr8, tsr26, tsr31, tsr25, tsr33) were examined by Northern blot analysis. 3. Transcripts tsr1, tsr2, tsr18, tsr24, tsr29, and tsr32 validated by reverse transcriptase PCR (RT-PCR). 4. The Teg23 transcript was detec…	#NAME?	RF02576
225	26861020	AGACACGTCTTCTGATTAAACTAATACAGTTGATGAATTAACAGAAAATCCAGTATGTACTGAGTACATAAGAGATCGAACAGAAGCTAGAGA	no		SAUSA300s266 (tsr2)	no	no	CP000255.1	57712-57804	Staphylococcus aureus subsp. aureus USA300_FPR3757	451515	other	co-ordinates Table 1	1. The article mentions about discovery of 39 previously unidentified sRNAs. Only few transcripts are validated by Northern blot analysis and RT-PCR. 2. Five putative tsr transcripts (tsr8, tsr26, tsr31, tsr25, tsr33) were examined by Northern blot analysis. 3. Transcripts tsr1, tsr2, tsr18, tsr24, tsr29, and tsr32 validated by reverse transcriptase PCR (RT-PCR). 4. The Teg23 transcript was detec…	#NAME?
226	26861020	TGTAGAGATGCATTTTTTTGACAATGGTAGAACCTTTTCTGGGGAGTGGGACAGAAATGATATTTTCGCAAAATTTATTTCGCCGTCCCACCCCAACTTGCATTGTCTGTAGAAATTGGGAATCCAATTTCTCTTTGTTGGGGCCCCGCCCCAACTCGCATTGCCTGTAGAATTTCTTTTCGAAATTCTCTGTGTTGGGGCC	no		SAUSA300s272 (tsr8)	no	no	CP000255.1	170013-170214	Staphylococcus aureus subsp. aureus USA300_FPR3757	451515	other	co-ordinates Table 1	1. The article mentions about discovery of 39 previously unidentified sRNAs. Only few transcripts are validated by Northern blot analysis and RT-PCR. 2. Five putative tsr transcripts (tsr8, tsr26, tsr31, tsr25, tsr33) were examined by Northern blot analysis. 3. Transcripts tsr1, tsr2, tsr18, tsr24, tsr29, and tsr32 validated by reverse transcriptase PCR (RT-PCR). 4. The Teg23 transcript was detec…	#NAME?
227	26861020	AAATAATTATCCAATTTGGGAGGAATTAATCATGTCTAATGAAAATCAAAATAAAAAAGCAGCAGAAAAAGCTAAAGAAGTTGAAGAAAAATTAAAAGATAAAAAAGAAGAAAAAACAGAAGATATTAATCAAACAAAACAAGATATCCAAGATACACTAAATTAATTTAAATCCCCTTACAACTTTTAGTTG	no		SAUSA300s282 (tsr18)	no	no	CP000255.1	1074292-1074484	Staphylococcus aureus subsp. aureus USA300_FPR3757	451515	other	co-ordinates Table 1	1. The article mentions about discovery of 39 previously unidentified sRNAs. Only few transcripts are validated by Northern blot analysis and RT-PCR. 2. Five putative tsr transcripts (tsr8, tsr26, tsr31, tsr25, tsr33) were examined by Northern blot analysis. 3. Transcripts tsr1, tsr2, tsr18, tsr24, tsr29, and tsr32 validated by reverse transcriptase PCR (RT-PCR). 4. The Teg23 transcript was detec…	#NAME?
228	26861020	AAATTATACGAAGGGATCCAACACAGAAAATTTATTTTATTGAATTTTACATTTATGTGCAAGTTGGGCAAAGTGTCTTATTTTTTTAAAGTATTTCAAAGTAAAATTACACGTTAATACGTAGTATTAATGGCGAGACTCCTGAGGGAGCAGTGCCAGTCGAAGACCGAGGCTGAGACGGCACCCTAGGAAAGCGAAGCCATTCAATACGAAGTATTGTATAAATAGAGAACAGCAG	no		SAUSA300s288 (tsr24)	no	no	CP000255.1	1429517-1429754	Staphylococcus aureus subsp. aureus USA300_FPR3757	451515	other	co-ordinates Table 1	1. The article mentions about discovery of 39 previously unidentified sRNAs. Only few transcripts are validated by Northern blot analysis and RT-PCR. 2. Five putative tsr transcripts (tsr8, tsr26, tsr31, tsr25, tsr33) were examined by Northern blot analysis. 3. Transcripts tsr1, tsr2, tsr18, tsr24, tsr29, and tsr32 validated by reverse transcriptase PCR (RT-PCR). 4. The Teg23 transcript was detec…	#NAME?	RF02577
229	26861020	TAATAGTAGTTGAAAATGATTATCAATACCATATAGAACATCCCCCCCACAACGTTTCGTTCTTGTTGGATTGGTCATTTTCAAATATTCCCCTTTTATATGCCCGTAAAAGACAATATACGTTATAACAACGTTTTATAAAAGCAGTAAACCCTTACGACACTTTAGGTTTACTGCTTTT	no		SAUSA300s289 (tsr25)	no	no	CP000255.1	1442862-1443042	Staphylococcus aureus subsp. aureus USA300_FPR3757	451515	other	co-ordinates Table 1	1. The article mentions about discovery of 39 previously unidentified sRNAs. Only few transcripts are validated by Northern blot analysis and RT-PCR. 2. Five putative tsr transcripts (tsr8, tsr26, tsr31, tsr25, tsr33) were examined by Northern blot analysis. 3. Transcripts tsr1, tsr2, tsr18, tsr24, tsr29, and tsr32 validated by reverse transcriptase PCR (RT-PCR). 4. The Teg23 transcript was detec…	#NAME?	RF02578
230	26861020	GCTTATTATTTTCATAAACGATTTTCTAAAATCCTTTACGAAATTTTTAATAAAAATCACATCCCAGTTATTTTTTTAACACTTATCTTTTGATAAGTGCTTTTTTTGTTTTAAAGCCTCCA	no		SAUSA300s290 (tsr26)	no	no	CP000255.1	1641611-1641732	Staphylococcus aureus subsp. aureus USA300_FPR3757	451515	other	co-ordinates Table 1	1. The article mentions about discovery of 39 previously unidentified sRNAs. Only few transcripts are validated by Northern blot analysis and RT-PCR. 2. Five putative tsr transcripts (tsr8, tsr26, tsr31, tsr25, tsr33) were examined by Northern blot analysis. 3. Transcripts tsr1, tsr2, tsr18, tsr24, tsr29, and tsr32 validated by reverse transcriptase PCR (RT-PCR). 4. The Teg23 transcript was detec…	#NAME?	RF02579
231	26861020	AGGGGGTTTTATCTTTGGAAAAAGTTCTTGATTTAGACGTGCAAGTTAAAGGAAATAACAACACTAATGATTCAGCGGGTGACGAAAGAATAACTAGCCATCTTTTTTGTAGCTTTGGTTGTGAAAAGACG	no		SAUSA300s293 (tsr29)	no	no	CP000255.1	1954961-1955091	Staphylococcus aureus subsp. aureus USA300_FPR3757	451515	other	co-ordinates Table 1	1. The article mentions about discovery of 39 previously unidentified sRNAs. Only few transcripts are validated by Northern blot analysis and RT-PCR. 2. Five putative tsr transcripts (tsr8, tsr26, tsr31, tsr25, tsr33) were examined by Northern blot analysis. 3. Transcripts tsr1, tsr2, tsr18, tsr24, tsr29, and tsr32 validated by reverse transcriptase PCR (RT-PCR). 4. The Teg23 transcript was detec…	#NAME?
232	26861020	TCCTTTAAATAGGACACGTGTATAAAATTTATACGCTCCCCTTACAGAATTTGTGAGAGGGAGCGTTTTT TT	no		SAUSA300s295 (tsr31)	no	no	CP000255.1	2244964-2245035	Staphylococcus aureus subsp. aureus USA300_FPR3757	451515	other	co-ordinates Table 1	1. The article mentions about discovery of 39 previously unidentified sRNAs. Only few transcripts are validated by Northern blot analysis and RT-PCR. 2. Five putative tsr transcripts (tsr8, tsr26, tsr31, tsr25, tsr33) were examined by Northern blot analysis. 3. Transcripts tsr1, tsr2, tsr18, tsr24, tsr29, and tsr32 validated by reverse transcriptase PCR (RT-PCR). 4. The Teg23 transcript was detec…	#NAME?	RF02580
233	26861020	TGGGTGATGCGGAAAATTTGGGTGATCGATTGTTTATATGCATCAACATTCTTTGTGGATTGTTTGACAGTAGACAGTCATTTGTATACGTTAACGAATTTTGAAAAATTGAATCATTATTTAATCATAATATTCATTGCGCACGCGCAAC	no		SAUSA300s296 (tsr32)	no	no	CP000255.1	2337922-2338072	Staphylococcus aureus subsp. aureus USA300_FPR3757	451515	other	co-ordinates Table 1	1. The article mentions about discovery of 39 previously unidentified sRNAs. Only few transcripts are validated by Northern blot analysis and RT-PCR. 2. Five putative tsr transcripts (tsr8, tsr26, tsr31, tsr25, tsr33) were examined by Northern blot analysis. 3. Transcripts tsr1, tsr2, tsr18, tsr24, tsr29, and tsr32 validated by reverse transcriptase PCR (RT-PCR). 4. The Teg23 transcript was detec…	#NAME?	RF02581
234	26861020	GAAGTTATTTATTCAGCATTGGGACATAAAATTAACTTAAAATTTAAATATTGAAGATGCTTTAATTAAAGTTAAAGACTAGCCA	no		SAUSA300s297 (tsr33)	no	no	CP000255.1	2410564-2410648	Staphylococcus aureus subsp. aureus USA300_FPR3757	451515	other	co-ordinates Table 1	1. The article mentions about discovery of 39 previously unidentified sRNAs. Only few transcripts are validated by Northern blot analysis and RT-PCR. 2. Five putative tsr transcripts (tsr8, tsr26, tsr31, tsr25, tsr33) were examined by Northern blot analysis. 3. Transcripts tsr1, tsr2, tsr18, tsr24, tsr29, and tsr32 validated by reverse transcriptase PCR (RT-PCR). 4. The Teg23 transcript was detec…	#NAME?	RF02582
235	26861020	TTAGTGATGGCTATGT-TTACGCCAACAAGGTTTCAAGAGCCTTGTTGGCTTTTTTAATTTCTATGA----AAAAAATCGAATTGGTAAAAATCTCAAAATTTCGATTTTCACCAATCCGATTCACTCTGTAATAAAGAATAAACAACATACAGCCATTGACACACCCAAATTTAGGCATGTCAAATCGGCTATACATTGATAAATTTTTAGTTAAAGTACTTACAAATATACTTGCCTTCAAATTCTCAATTAATTTAGTCATTACAAATCATGACATAAAACTTACATTACATATATCAACATGTTCCGCTACAAAACATATTCAGTATATGTATAGAGGATATTTATTCTAAGTTAAAACCTTTTCAAATTATAACCGCTACAATTATAAATGATT…	no		Teg23	yes fig 3C	no	CP000255.1	2416003-2416434	Staphylococcus aureus subsp. aureus USA300_FPR3757	451515	other	fig 3C	1. The article mentions about discovery of 39 previously unidentified sRNAs. Only few transcripts are validated by Northern blot analysis and RT-PCR. 4. The Teg23 transcript was detected by Northern blot analysis and Quantitative RT-PCR in three different strains S. aureus strains USA300, NCTC 8325, and MRSA252. 5. The species name mentioned as "Staphylococcus aureus subsp. aureus USA300_FPR3757"…	#NAME?	RF02583
236	26861020	TTAGTGATGGCTATGT-TTACGCCAACAAGGTTTCAAGAGCCTTGTTGGCTTTTTTAATTTCTATGA----AAAAAATCGAATTGGTAAAAATCTCAAAATTTCGATTTTCACCAATCCGATTCACTCTGTAATAAAGAATAAACAACATACAGCCATTGACACACCCAAATTTAGGCATGTCAAATCGGCTATACATTGATAAATTTTTAGTTAAAGTACTTACAAATATACTTGCCTTCAAATTCTCAATTAATTTAGTCATTACAAATCATGACATAAAACTTACATTACATATATCAACATGTTCCGCTACAAAACATATTCAGTATATGCATAGAGGATATTTATTCTAAGTTAAAACCTTTTCAAATTATAACCGCTACAATTATAAATGATT…	no		Teg23	yes fig 3C	no	CP000253.1	2362802-2363233	Staphylococcus aureus NCTC 8325	93061	other	fig 3C	1. The article mentions about discovery of 39 previously unidentified sRNAs. Only few transcripts are validated by Northern blot analysis and RT-PCR. 4. The Teg23 transcript was detected by Northern blot analysis and Quantitative RT-PCR in three different strains S. aureus strains USA300, NCTC 8325, and MRSA252. 5. The species name mentioned as "Staphylococcus aureus NCTC 8325" in the article. Th…	#NAME?
237	26861020	TTTGTGATGAAAGTGAATTAAGCCAACAAGGTTTCAAGAGCCTTGTTGGCTTTTTTAATTTCTA-GACATCAAAAAATCGGATTGGTAAAAATCTCAAAACTTCGATTTCCACCAATCCGATTCACTCTGTAATAAAGAATAAACAACATACAGCCATTGACACACCCAAATTTAGGCGCGTCAAATCGGCTATACATTGATAAATTTTTAGTTAAAGTACTTACAAATATACTTGCCTTCAAATTCTCAATTAATTTAGTCATTACATGCCATGACATAAAGCTTACATTACATATATTAACATGTTCCGCTACAAAACATATTCAGTATATGTATAGAGGATATTTATTCTAAGTTAAAACCTTTTCAAATTATAACCGCTACAATTATAAATGATT…	no		Teg23	yes fig 3C	no	BX571856.1	2452124-2452559	Staphylococcus aureus MRSA252	282458	other	fig 3C	1. The article mentions about discovery of 39 previously unidentified sRNAs. Only few transcripts are validated by Northern blot analysis and RT-PCR. 4. The Teg23 transcript was detected by Northern blot analysis and Quantitative RT-PCR in three different strains S. aureus strains USA300, NCTC 8325, and MRSA252. 5. The species name mentioned as "Staphylococcus aureus subsp. aureus MRSA252", hence…	#NAME?
238	26849223	GGTCACACUUUGGCAAACCCUUUGAAAAAAUGGGACGCAAAGCUUCCGGUCUGUCGGUCAAGAAAGCUCAUAA--AGCCCUAUUACACCUAGGAUAGCGGGGUUACCAAUUCGG	RF01051	full	Vc1 RNA	yes fig 1A	yes fig 1B			Vibrio cholerae C6706	948564	other	fig 1A	1. Validated by qRT-PCR and RACE analysis 2. The BLAST search resulted into multiple accession numbers such as "CP006948.1, CP007654.1, CP009041.1, CP007635.1, AP014525.1, AJFN02000046.1, CP003331.1, CP003070.1, CP001486.1, AE003853.1" with all 100% match. The species "Vibrio cholerae C6706" mentioned in the article is not available in the BLAST search results, hence Genbank ID and co-ordinates a…	#NAME?
239	26849223	GTCACGCACAGGGCAAACCAUUCGAAAGAGUGGGACGCAAAGCCUCCGGCCUAAACCA----------GAAGACA-----------UGGUAGG-UAGCGGGGUUACCGAUGGCA	RF01051	full	Vc2 RNA	yes fig 1A	no			Vibrio cholerae C6706	948564	other	fig 1A	1. Validated by qRT-PCR and RACE analysis 2. The BLAST search resulted into multiple accession numbers such as "CP006947.1, CP007653.1, CP010811.1, CP009042.1, CP007634.1, AP014524.1, AJFN02000012.1, CP003330.1, CP003069.1, HQ442188.1, CP001485.1, CP001233.1, AE003852.1" with all 100% match. The species "Vibrio cholerae C6706" mentioned in the article is not available in the BLAST search results,…	#NAME?
240	26930719	CCAAAATATTATATTTTTTCTATAAAAAGAAAAAAATGGAAAAAAATTA	no		KRAS 3′ UTR, fragment G	no	yes fig 4B			Homo sapiens	9606	cis-reg	fig 4C	1. The 49-nt fragment G in the KRAS 3′ UTR of HeLa cells. 2. Validated by PCR. 3. The species name mentioned as "Homo sapiens" with NCBI taxid as "9606", as HeLa cells are from Homo sapiens. 4. The sequences in Fig.4C are related to mutations of fragment G, hence we have not provided the mutation sequences. 5. The BLAST search did not retrieve any results. It displayed a message like "No signific…	#NAME?	RF02584
241	17007876		no		MicA	yes fig 1	no			Escherichia coli	562	other	fig 1	1. The study reports Hfq-binding small RNAs, MicA and RybB. 2. Validated by Northern blot analysis. 3. The RFam number "RF00078" is present for "MicA" in Rfam database by key word search. However, the sequence did not result into RFam number "RF00078", hence the "RF00078" is not provided. 4. We believe Fig. 1 represents MicA sRNA sequence, hence we have taken the complete sequence. Please suggest…	#NAME?
242	17007876		no		RybB	yes fig 1	no			Escherichia coli	562	other	fig 1	1. The study reports Hfq-binding small RNAs, MicA and RybB. 2. Validated by Northern blot analysis. 3. The RFam number "RF00110" is mentioned for "RybB" in Rfam database by key word search. However, the sequence did not result into RFam number "RF00110", hence the "RF00110" is not provided. 4. We believe Fig. 1 represents rybB sRNA sequence, hence we have taken the complete sequence. Please sugge…	#NAME?
243	17427289		no		MicA	yes fig 1B	no			Salmonella enterica serovar Typhimurium SL1344	216597	other	fig 1B	1. The study reports that in Salmonella the envelope stress response relies upon two highly conserved, sigmaE-controlled small non-coding RNAs, RybB and MicA, hence we provided ncRNAs RybB and MicA of Salmonella. 2. Validated by Northern blot analysis. 3. The species "Salmonella enterica serovar Typhimurium SL1344" is a synonym of "Salmonella typhimurium SL1344", hence provided NCBI tax id:216597…	#NAME?
244	17427289	GTCGAACTTTTCGTTAAAGCATCAGTCATACCTATTGCCACTGCTTTTCTTTGATGTCCCCATTTTGTGGA-GCCCATCAACCCCGCCAT-TTCGGTTCAAGGTTGGT-GGGTTTTTTGTTGCCCAAC	RF00110	full	RybB	yes fig 1C	no	FQ312003.1	941805-941929	Salmonella enterica serovar Typhimurium SL1344	216597	other	fig 1C	1. The study reports that in Salmonella the envelope stress response relies upon two highly conserved, sigmaE-controlled small non-coding RNAs, RybB and MicA, hence we provided ncRNAs RybB and MicA of Salmonella. 2. Validated by Northern blot analysis. 3. The species "Salmonella enterica serovar Typhimurium SL1344" is a synonym of "Salmonella typhimurium SL1344", hence provided NCBI tax id:216597…	#NAME?
245	25662012	AGGACAGCCGUUGCCCUAGUGGUUUCGGACACACCGCCAACGCUCAGUGCGGUGCUACCGACCCGAGGUCAAGUCCCGGGGGAGGAGAAGAGAGGCUUCCCGCCUAGAGCAUUUGCAAGUCAGGAUUCUCUAAUCCCUCUGGGAGAAGGGUAUUCGGCUUGUCCGCUAUUUUU	no		EBER2	no	yes Fig 1A	AJ507799.2	6956-7128	Epstein Barr virus	10376	other	fig 1A	1. Secondary structure models of EBV EBER2 and the EBER2 homolog of rhesus LCV (CeHV15) has been provided. The Northern blot analysis is done only for EBV EBER2, hence we provided the sequence only for EBV EBER2. 2. "Epstein Barr virus" and "Human herpesvirus 4" are synonyms as mentioned in NCBI Taxonomy. 3. The BLAST search resulted in "Human herpesvirus 4 complete wild type genome" with 100% ma…	#NAME?
246	25662012	AGGACAUUGGCUAGCCUAGAGGUUACGGACAGAGGGGGGUGGUGUGCGGGUUCAUCCGUCCGUGCCGAGUACAAGUCCCGGGAAGGGGAGAAGAGCGGCUCCCGCCUAUGUGCAAUUGAAGUCAGGAUUCUCCACCCUCCCUGGCAACGCCAGCCAAUGUCCGCUCUUUU	RF01789	full	EBER2	no	yes Fig 5A	AY037858.1	6967-7136	Cercopithicine herpesvirus 15	45455	other	Fig 5A	1. "Macacine herpesvirus 4" is a synonym of "Cercopithicine herpesvirus 15" (CeHV15). 2. No Experimental validation. 3. The total length of the sequence is "170", however, after checking in Rfam, the mentioned length is (1 to 170) i.e.170. Hence we considered to be a full sequence. Please suggest if our approach is correct?
247	26972799	CGACCUCAUGGGGUACAUCCCCGUCG	no		SL733	no	yes fig 4	AB047639.1	733-758	Hepatitis C virus JFH-1	356411	other	fig 4	1. Validated by qRT-PCR. 2. The Accession ID AB047639.1 mentioned in the article matches with that of in BLAST, hence provided the Genbank ID and co-ordinates. 3. We have captured sequencs from figure 4 and we believe that the sequences orientation start from left to right i.e 5'-3'. Hope it is okay with you.	#NAME?	RF02586
248	26972799	CCUGACCCUGGGGGAAGCCAUGAUUCAGG	no		SL2899	no	yes fig 4	AB047639.1	2899-2927	Hepatitis C virus JFH-1	356411	other	fig 4	1. Validated by qRT-PCR. 2. The Accession ID AB047639.1 mentioned in the article matches with that of in BLAST, hence provided the Genbank ID and co-ordinates. 3. We have captured sequencs from figure 4 and we believe that the sequences orientation start from left to right i.e 5'-3'. Hope it is okay with you.	#NAME?	RF02585
249	26972799	GGGACAAGCGGGGAGCAUUGCUC	no		SL3789	no	yes fig 4	AB047639.1	3789-3811	Hepatitis C virus JFH-1	356411	other	fig 4	1. Validated by qRT-PCR. 2. The Accession ID AB047639.1 mentioned in the article matches with that of in BLAST, hence provided the Genbank ID and co-ordinates. 3. We have captured sequencs from figure 4 and we believe that the sequences orientation start from left to right i.e 5'-3'. Hope it is okay with you.	#NAME?
250	26972799	UACCAGCUCAGGGAGAUGUGGUG	no		SL4629	no	yes fig 4	AB047639.1	4629-4651	Hepatitis C virus JFH-1	356411	other	fig 4	1. Validated by qRT-PCR. 2. The Accession ID AB047639.1 mentioned in the article matches with that of in BLAST, hence provided the Genbank ID and co-ordinates. 3. We have captured sequencs from figure 4 and we believe that the sequences orientation start from left to right i.e 5'-3'. Hope it is okay with you.	#NAME?	RF02587
251	26972799	UCAGCGCCGCGGGCGCACAGGUAGA	no		SL4807	no	yes fig 4	AB047639.1	4807-4831	Hepatitis C virus JFH-1	356411	other	fig 4	1. Validated by qRT-PCR. 2. The Accession ID AB047639.1 mentioned in the article matches with that of in BLAST, hence provided the Genbank ID and co-ordinates. 3. We have captured sequencs from figure 4 and we believe that the sequences orientation start from left to right i.e 5'-3'. Hope it is okay with you.	#NAME?
252	26972799	UAGGCCUGGGUAAGGUGCUG	no		SL5877	no	yes fig 4	AB047639.1	5877-5896	Hepatitis C virus JFH-1	356411	other	fig 4	1. Validated by qRT-PCR. 2. The Accession ID AB047639.1 mentioned in the article matches with that of in BLAST, hence provided the Genbank ID and co-ordinates. 3. We have captured sequencs from figure 4 and we believe that the sequences orientation start from left to right i.e 5'-3'. Hope it is okay with you.	#NAME?
253	26972799	CGUGGGACCGGGGGAGGGCGCGGUCCAAUG	no		SL6067	no	yes fig 4	AB047639.1	6067-6096	Hepatitis C virus JFH-1	356411	other	fig 4	1. Validated by qRT-PCR. 2. The Accession ID AB047639.1 mentioned in the article matches with that of in BLAST, hence provided the Genbank ID and co-ordinates. 3. We have captured sequencs from figure 4 and we believe that the sequences orientation start from left to right i.e 5'-3'. Hope it is okay with you.	#NAME?	RF02588
254	26972799	CCCCCCCAGGGGGGGGGGG	no		SL7580	no	yes fig 4			Hepatitis C virus JFH-1	356411	other	fig 4	1. Validated by qRT-PCR. 2. The BLAST search of the sequence resulted into multiple accession IDs for the "Hepatitis C virus". The exact species mentioned in the article is "Hepatitis C virus JFH-1". In the presence of multiple, non-specific accession IDs we have not provided the Accession ID for this particular sequence. Please suggest if our approach is correct? 3. We have captured sequences fr…	#NAME?
255	26989421	-												1. The given article is "Review Article". 2. No sequences mentioned in the article. 3. Table 1 and Table 2 mentions different ncRNA names, all are from other references	#NAME?

## Sheet: April 2016
No.	PMID	Sequence (RNA or DNA)	In Rfam? http://rfam.xfam.org/search	Full or partial?	ncRNA name	Part of an alignment?	Has secondary structure?	Genbank ID	Coordinates	Species name	NCBI taxid	ncRNA type	Where sequence came from	Comments	In RNAcentral? (computed automatically)	Created new Rfam family?
1	22690807	-ACUUACCGUUGUG---CCUCCUCCCAUU--GCGCACGGUAAGUGUUCCCCUCUGGAGGUUUGCCCAAGUGGCACCUUCAUAACUUG---GCCGGACUUCCCAGUCCGGCUCUUUUUUU	RF02345	full	AbcR1	yes fig 2B	yes fig S3	AM040265.1	508837-508946	Brucella abortus 2308	359391	other	fig S2B	1. Validated by Northern Blot Analysis. 2. The ncRNA sequence AbcR1 to be encoded on chromosome II, hence the GenBank ID provided is of chromosome II. 2. The total length of the sequence is "110", however, after checking in Rfam, the mentioned length is (1 to 105) i.e. 105. Hence we considered to be a full sequence. Please suggest if our approach is correct? Paper added to family JA	#NAME?
2	22690807	AUCUCAGUGCUGCGUUUCCUCCUCCCAUUUUGCGCAGGCUGAGUGUUCCCCUCUGGAGGUUUGCCUCAAUGGCACCUUCAAAAUUCAAAAGCCGGACGUUU--GUCUGGCUUUUUUUU-	RF02345	full	AbcR2	yes fig 2B	yes fig S3	AM040264.1	1468230-1468345	Brucella abortus 2308	359391	other	fig S2B	1. Validated by Northern Blot Analysis. 2. The ncRNA sequence AbcR1 to be encoded on chromosome I, hence the GenBank ID provided is of chromosome I. 2. The total length of the sequence is "116", however, after checking in Rfam, the mentioned length is (1 to 116) i.e. 116. Hence we considered to be a full sequence. Please suggest if our approach is correct?	#NAME?
3	23869210	AGCUGAUGCAUCUUUGGUGGCUUCU-CCUCCCAG-UGCCACCGCAGCAGCUGUUCCCCUCUGGAGGUUUUAA-------UUACCUUCACAACUACAAGGGCC-CAAGUUUU-UCUUGUGGCCCUCUUUU	RF02345	full	AbcR1	yes fig S1	yes fig 1C	AL591688.1	1698820-1698937	Sinorhizobium meliloti 1021	266834	other	fig S1	1. Validated by Northern Blot Analysis. 2. The total length of the sequence is "118", however, after checking in Rfam, the mentioned length is (1 to 118) i.e. 118. Hence we considered to be a full sequence. Please suggest if our approach is correct?	#NAME?
4	23869210	AGCUGGUGCAUCUA--GCGGCUUUC-UCCUCCCC-AGCCGCUGCAGCAGCUGUUCCCCUCUGGAGGUUUGAA---------ACCUUCACAACUGAAAGGGCC-CAAGUUU---CUUGUGGCCCUCUUUU	RF02345	full	AbcR2	yes fig S1	yes fig 1C	AL591688.1	1698620-1698731	Sinorhizobium meliloti 1021	266834	other	fig S1	1. Validated by Northern Blot Analysis. 2. The total length of the sequence is "112", however, after checking in Rfam, the mentioned length is (1 to 112) i.e. 112. Hence we considered to be a full sequence. Please suggest if our approach is correct? 3. The BLAST search resulted into two accession numbers "AL591688.1" (Sinorhizobium meliloti 1021 complete chromosome), "AM939560.1" (Sinorhizobium m…	#NAME?
5	24705412	TCAGACGACTTTATGTGTAGCTTAGTTTGTCGATATGAGGCATAATGCCCTACAACGTAGCGGTGTCACATCATTGAGAAGTCTAATTTTTAAGACTAGCGTTCTCAATCATGCGACACTTTAATCGCTATCCCATATTTAATTAGGGAATGGGACTCTTCACCGAGGTTGTAAAATGAGACAAACGATTTTAGCTGTAT	no		AbsR11	no	no	CP000521.1	2529288-2529487	Acinetobacter baumannii ATCC17978	400667	other	fig S1	1. Validated by Northern Blotting and RACE mapping.	#NAME?	RF02608
6	24705412	CCTTTTAAATCATGTGTAGGACCGAACTATGATGCAAGCAATGTTTTTCTTTAGTGCTGGAGCATTTTTTGGTTATTGCTATCGTCATTACGATGCTAAAGTTAAAAAAGCCAATGATTCAAAATAAATGATTAAAAAAGCCTGCTTCTTGAGTAGGCTTTTTT	no		AbsR25	no	no			Acinetobacter baumannii ATCC17978	400667	other	fig S1	1. Validated By Northern Blotting and RACE mapping, qRT-PCR 2. The BLAST search did not result into 100% match, resulted into 98% match (Acinetobacter baumannii ATCC 17978, complete genome), hence Genbank ID and co-ordinates are not provided	#NAME?	RF02607
7	24705412	ATATTTTCAACGGCACTTTTTAAAAAAGGAGGACATCATGCCAACACTACAAGGTAAAACACAGTAACGATTTGGCACGATGTCAGCTCACGGACAAGTGTACAAATTTAATTCACTTGTCCGAATGCTTGAATTTAAGACCTAGCATTCGCTAGGTTTTTTTATTCCTATTCGGACAAT	no		AbsR28	no	no			Acinetobacter baumannii ATCC17978	400667	other	fig S1	1. Validated By Northern Blotting and RACE mapping. 2. The BLAST search did not result into 100% match, resulted into 98% match (Acinetobacter baumannii ATCC 17978, complete genome), hence Genbank ID and co-ordinates are not provided	#NAME?	RF02606
8	25852653	AAGTGTTCCAGAATCGTTGATGGTCTTTGCGGGCAAAGCCTCGTGCTTTGCCCGCCAAAAGCAGGTTTGGCGCCAGAAGCGGTGCTGCAAGGCCGCAATTGCGTCTTTTTTCATTGGCT	no		BSR1944	no	no	AE008917.1	2004088-2003970	Brucella melitensis bv. 1 str. 16M	224914	other	Co-ordinates of Table 1	1. Validated by Northernblot analysis and RT-PCR. 2. The direction of the Gene orientation is represented as "← ← ←", hence we have provided "reverse complement". Please suggest if our approach is correct?Cotranscribed with nearby gene JA	#NAME?
9	25852653	AAATATGCTTGTTTTCAACTTAATTTTCATATTTATTTCAAGTGTTTAACGTTCTTTTTTTGGGGGCAGATGCGTAAGTTTGTTAAGAGAACCGCAATTTGTGGATCGCTCTTATTGATAGCGATTTTTATGATGAATAGTTGGAGCGGTATTCAGAGCGGGCATAACGCATTTCGTCCAGTCTCAAAATCAAAACCAGCATCGAGTGAGACTTGTAAAGAGTATAACGAAAAGGGTTTTATCGGAAAATTGTTTGATTTTTCTGCACGTGGTTGGTGCGATTGATTAAAGAGGCTTCGGCCTCTTTTTTTGACGCT	no		BSR0709	no	no	AE008918.1	750924-750608	Brucella melitensis bv. 1 str. 16M	224914	other	Co-ordinates of Table 1	1. Validated by Northernblot analysis and RT-PCR. 2. The direction of the Gene orientation is represented as "← ← →", hence we have provided "reverse complement". Please suggest if our approach is correct?	#NAME?	RF02610
10	25852653	TAATGTAGCTGCCTTTATATTTACTGGTCCGTAGAATCCCTCCCAGTGACAGGGCCTATTCATAGCGAGTGTGAACGGTCAATCCGGCCAACTAAAGCTTTCATAATGGTCATAAGGCGGCTGACCAACGGTCTCCACTGTGAAGCACAAATAGCGGGATGTCGTCTGTTGGGCCGAGAATGCGGGCCAAGCAGCGGGTTGAAGCGATTTACGCAAATCCGGCTACCGCAATCGGGAAAAGATGCTTGTGCCGTTTTCGTCAGCCACTCGCAGAGCAGAGCAAATTAAGCTAACAGCCGAGCAGCAAACGCTGTTCTCCGTACGGCAGAACTCCAGCCCGTATGATCGGCCTAACGTGACCGCCCTATGGCAAGGACGGGATTCTGCCTATCAGGCATG…	no		BSR0653	no	no	AE008918.1	684479-683838	Brucella melitensis bv. 1 str. 16M	224914	other	Co-ordinates of Table 1	1. Validated by Northernblot analysis. 2. The direction of the Gene orientation is represented as "→ ← →", hence we have provided "reverse complement". Please suggest if our approach is correct?	#NAME?	RF02611
11	25852653	ATGTAGGAAAGAAATCAATAAATAGGAAAATAGTCCTTGACTGCGTTACGGCGCTTTGGTAGATATTGGCTACGGTCGAGAAATTGCGACTGATGCCATCTTAGCTACATACCCCCGGCTGACATGGTAAGGATAGCCCCGGAAAGCCATCGGTTTTTCGGGGTTTCTTTTAGAGA	no		BSR1350	no	no	AE008917.1	1405266-1405091	Brucella melitensis bv. 1 str. 16M	224914	other	Co-ordinates of Table 1	1. Validated by Northernblot analysis and RT-PCR. 2. The direction of the Gene orientation is represented as "← ← →", hence we have provided "reverse complement". Please suggest if our approach is correct?	#NAME?	RF02612
12	25852653	CGTCTCGCCTGTAACGCACTTTATCGTCATTTTTTCACACATAACCGCAAGAAGGTCGCATGATTGTCTTTCCATATCGAGCAAAGCAGAATAATCTGCGCATAGTTTCAGGATGCAGAATTGCGACATGAGGATTACAGCGGCTTTTCGGGCCGCTTTTTTACTGTTT	no		BSR1007	no	no	AE008917.1	1047074-1046906	Brucella melitensis bv. 1 str. 16M	224914	other	Co-ordinates of Table 1	1. Validated by Northernblot analysis and RT-PCR. 2. The direction of the Gene orientation is represented as "←←←", hence we have provided "reverse complement". Please suggest if our approach is correct? 3. Cotranscribed with nearby gene JA	#NAME?
13	25852653	TCTGTAGCTTGACTATGGATGCCCGTTTTCTATATATTATTTAGTCAGCTTTTACGCTGTGAAGGAGCGGCGGTGAGAGCCGCTTCGTTTTTCTTC	no		BSR0743	no	no	AE008917.1	769464-769559	Brucella melitensis bv. 1 str. 16M	224914	other	Co-ordinates of Table 1	1. Validated by Northernblot analysis and RT-PCR. 2. The direction of the Gene orientation is represented as "→ → →", hence we have provided "forward strand". Please suggest if our approach is correct?Cotranscribed with nearby gene JA	#NAME?
14	25852653	AGTAATGGTTGAAAAGCCCGCAAATACAGGCTTAGTTGAGGGCATCAGAAGAAGCCATTGACTTGTCAGGCGTTTTTCTGATCTCCAGATTTCATGTTGCGGACAGTTCCTGCTCGCACCAGGGCCGGTCGGGAAACTCCGCCGGCCTTTATTTTTAACA	no		BSR0739	no	no	AE008917.1	764954-765113	Brucella melitensis bv. 1 str. 16M	224914	other	Co-ordinates of Table 1	1. Validated by Northernblot analysis and RT-PCR. 2. The direction of the Gene orientation is represented as "← → →", hence we have provided "forward strand". Please suggest if our approach is correct?	#NAME?	RF02613
15	25852653	TTTATGCGTTGACGACACCTTTGCTCGCTATTAGTGTCCGCAAGCATGAACACGATCATTATTCTTGTAGTACGGGCGCGCATGGGCAGGGTGGTGTAACCACCCGGCGAAAGCTCCCATGCGCGAAAGACAGGCTCCCTCGGGGGCTTTTTTATTATCC	RF02502	full	BSR0617	no	no	AE008917.1	643141-643300	Brucella melitensis bv. 1 str. 16M	224914	other	Co-ordinates of Table 1	1. Validated by Northernblot analysis and RT-PCR. 2. The direction of the Gene orientation is represented as "→ → →", hence we have provided "forward strand". Please suggest if our approach is correct? 3.The total length of the sequence is "160", however, after checking in Rfam, the mentioned length is (45 to 160) i.e. 116. Hence we considered to be a full sequence. Please suggest if our approach…	#NAME?
16	25852653	TAAACCCTTTGACTGCTCAAAATGGGCGCCATTGAATGTTGGGCTGTGGAGGAAAATTAACTTATGCCTCGGTTTGAACGAAAATGGTTAAACTTTAGGAGCAAACTGAAAGTACGTTGTTCCACCATTGAGGCTATAGGGTATTAGGATGGAACATCTTCGTCATGTCGCGGAGCGACGTGATGTATTTTCCCGC	no		BSR1073	no	no	AE008918.1	1114550-1114745	Brucella melitensis bv. 1 str. 16M	224914	other	Co-ordinates of Table 1	1. Validated by Northernblot analysis. 2. The direction of the Gene orientation is represented as "← → ←", hence we have provided "forward strand". Please suggest if our approach is correct?	#NAME?	RF02614
17	25852653	AAAACCGTTTCACACTTTTCGGGATGCGCTCTAAAATCCCGGCTTTGTCCGGGGTTTTTTGTATCTTGAGGAATGGATGATCCGGGCAATAAAAAACCCCGCCAGATGAGCGGGGCTTTTCAAATCAGA	no		BSR0322	no	no	AE008917.1	330458-330586	Brucella melitensis bv. 1 str. 16M	224914	other	Co-ordinates of Table 1	1. Validated by Northernblot analysis and RT-PCR. 2. The direction of the Gene orientation is represented as "→ → ←", hence we have provided "forward strand". Please suggest if our approach is correct?Cotranscribed with nearby gene JA	#NAME?
18	25852653	GAAAATTCTTGACTTTTCCGCCGCTTCAAACCTATAAGCACCAGACCTTGGGCGTGGGGTGATCCGCGCCTATTGTTTTGGTT	no		BSR0201	no	no	AE008917.1	208543-208625	Brucella melitensis bv. 1 str. 16M	224914	other	Co-ordinates of Table 1	1. Validated by Northernblot analysis and RT-PCR. 2. The direction of the Gene orientation is represented as "← → →", hence we have provided "forward strand". Please suggest if our approach is correct?Cotranscribed with nearby gene JA	#NAME?
19	25852653	TTCCTTCATTGGCAGAAAAAATCGAAAACGGTAGCATTCAAAATGAAAACATCCGAAAGCGAAGCGATAATAATTGGGGAGAACGTGTGAATAATATGCGGGCAACCCGCGTGCCTTCTGATTCCCCC	no		BSR0626	no	no	AE008918.1	661282-661409	Brucella melitensis bv. 1 str. 16M	224914	other	Co-ordinates of Table 1	1. Validated by Northernblot analysis. 2. The direction of the Gene orientation is represented as "← → ←", hence we have provided "forward strand". Please suggest if our approach is correct?	#NAME?	RF02615
20	25852653	TTCAATTATTGAAATATTGTGAGTAATATATTCCAATCCCAACTTTTGTCCAGTTGGGCGGCGGAAGAACGTTCTCTTTGAGGGCATTGAAACGGTATGGATGCGGGATAGCAAAGCAGCTTGAAGAAACGAAAACGCCGCCCGGAAAAGGCGGCGTTTTGATCTTGAT	no		BSR0602	no	no	AE008918.1	635956-636124	Brucella melitensis bv. 1 str. 16M	224914	other	Co-ordinates of Table 1	1. Validated by Northernblot analysis and RT-PCR. 2. The direction of the Gene orientation is represented as "← → ←", hence we have provided "forward strand". Please suggest if our approach is correct?	#NAME?	RF02609
21	25852653	GATTTTTGGTGACAAAAGCTGTGCGGTTCGCTATTTTTTTCACCATAAGAGCAACAACGGAATAAAACCGTTGGTTTCACGCGGTGAAGTCTTGGGAGGATGGATCCAGGCGCGGTTTCCGCAGCCGCCAGTAAAATGGAAAACGGATCGAACGCGTATTCAATTGGCAGGGCGAAAGCCTTGCTTTTTTTTGCACTT	RF02343	full	BSR1141	no	no	AE008917.1	1187552-1187749	Brucella melitensis bv. 1 str. 16M	224914	other	Co-ordinates of Table 1	1. Validated by Northernblot analysis. 2. The direction of the Gene orientation is represented as "← → ←", hence we have provided "forward strand". Please suggest if our approach is correct? 3.The total length of the sequence is "198", however, after checking in Rfam, the mentioned length is (45 to 192) i.e. 148. Hence we considered to be a full sequence. Please suggest if our approach is correct	#NAME?
22	25852653	TGCAAATGTTGGAATCGGACCAGGGAAAGTGAATATAAAATAGACTTTCGATCATATCGAAATATTCTTTTTTCATTTGGTTTCTTGTTATATGTGTAACGGCGTGGGCGGGGCACGACGATTTTCAATGGGCCAGCTGATCCGTTGTAGAGCGGTTTCAGTTGAAACGGAGTCTTGGCAATCGCTCTAATATTTGTTTTTACGCATGTCTTTATCCCGTCCTAGCGGGACCAGAAATCAGTCCCGTGGACTGATTTTCCCGAGCGG	no		BSR0437	no	no	AE008918.1	456155-456421	Brucella melitensis bv. 1 str. 16M	224914	other	Co-ordinates of Table 1	1. Validated by Northernblot analysis and RT-PCR. 2. The direction of the Gene orientation is represented as "→ → →", hence we have provided "forward strand". Please suggest if our approach is correct?Cotranscribed with nearby gene JA	#NAME?
23	26580233	AGACCTACGGCAAAGCAGGTTTTTACTATACTAGATTTGCCTCGCGCTCAGAGTCGCCAAACTTTGAGAGCGTTGGGGCTTTTTATTTTTCT	no		Spy_sRNA779816	yes, fig S5	yes fig 2A	AE004092.2	779816-779907	Streptococcus pyogenes SF370	160490	other	Co-ordinates of Table S2	1. Validated by Northern Blot Analysis. 2. The direction of the Gene orientation is represented as "←→ ←", hence we have provided "forward strand". Please suggest if our approach is correct? 3. The GenBnak accession mentioned in the article "NC_002737" (Streptococcus pyogenes M1 GAS), matches with the BLAST acession number "AE004092.2" (Streptococcus pyogenes M1 GAS, complete genome). 4. Descrepa…	#NAME?	RF02589
24	26580233	GCTCAAATTGCTGATAAAAATAGAAAAATAGAATGATTTTAATTATTGAAAATACAGCTAAACCAATGATCATAATAGTAAACATACGGCGGTTTTCTCTTTCATAAGTCTTACTAT	no		Spy_sRNA1186876	yes, fig S5	yes fig 2B	AE004092.2	1186876-1186760	Streptococcus pyogenes SF370	160490	other	Co-ordinates of Table S2	1. Validated by Northern Blot Analysis. 2. The direction of the Gene orientation is represented as "→←←", hence we have provided "Reverse strand". Please suggest if our approach is correct? 3. The GenBnak accession mentioned in the article "NC_002737" (Streptococcus pyogenes M1 GAS), matches with the BLAST acession number "AE004092.2" (Streptococcus pyogenes M1 GAS, complete genome). 4. Sequences…	#NAME?	RF02590
25	26580233	ATTATTAACTAAGGAGTCAGCTGTGAGCTGGCTTTTTTGTGGA	no		Spy_sRNA1212757	yes, fig S5	yes fig 2C	AE004092.2	1212799-1212757	Streptococcus pyogenes SF370	160490	other	Co-ordinates of Table S2	1. Validated by Northern Blot Analysis. 2. The direction of the Gene orientation is represented as "←←←", hence we have provided "Reverse strand". Please suggest if our approach is correct? 3. The GenBnak accession mentioned in the article "NC_002737" (Streptococcus pyogenes M1 GAS), matches with the BLAST acession number "AE004092.2" (Streptococcus pyogenes M1 GAS, complete genome). 4. as above …	#NAME?
26	26580233	CCCACACTTTAGCCAATCGTGGACGGTTTATAGAAAATATAAACAAATACGGTAAGGCTGCCGTCTTAAACGGTGTTACCACAGGAGATTGTTTGCGCAATCTCCTTTTTCTATGTCCATT	no		Spy_sRNA1775122	no	no	AE004092.2	1775122-1775002	Streptococcus pyogenes SF370	160490	other	Co-ordinates of Table S2	1. Validated by Northern Blot Analysis. 2. The direction of the Gene orientation is represented as "→←←", hence we have provided "Reverse strand". Please suggest if our approach is correct? 3. The GenBnak accession mentioned in the article "NC_002737" (Streptococcus pyogenes M1 GAS), matches with the BLAST acession number "AE004092.2" (Streptococcus pyogenes M1 GAS, complete genome).	#NAME?
27	26580233	TATAATATCAAGTCTGTTTGAGAAAACAGAAGCTCAGGTCAAGTAAGTGCACACTTACAATAACACAGTTGATAATGGGGAAACTCAGAGTCAAGAAAAAGAAAAGCAAGCCTTGCATTTTGCAAG	no		Spy_sRNA1755445	no	no	AE004092.2	1755320-1755445	Streptococcus pyogenes SF370	160490	other	Co-ordinates of Table S2	1. Validated by Northern Blot Analysis. 2. The direction of the Gene orientation is represented as "←→ ←", hence we have provided "forward strand". Please suggest if our approach is correct? 3. The GenBnak accession mentioned in the article "NC_002737" (Streptococcus pyogenes M1 GAS), matches with the BLAST acession number "AE004092.2" (Streptococcus pyogenes M1 GAS, complete genome).	#NAME?
28	26580233	CCCCTATTAACTAGAGAGCTTTTGCCTGACCTCATAAAGAGGTGCCCGAATAATAAT	no		Spy_sRNA1571135	no	no	AE004092.2	1571135-1571079	Streptococcus pyogenes SF370	160490	other	Co-ordinates of Table S2	1. Validated by Northern Blot Analysis. 2. The direction of the Gene orientation is represented as "←←←",, hence we have provided "Reverse strand". Please suggest if our approach is correct? 3. The GenBnak accession mentioned in the article "NC_002737" (Streptococcus pyogenes M1 GAS), matches with the BLAST acession number "AE004092.2" (Streptococcus pyogenes M1 GAS, complete genome).	#NAME?
29	26580233	TTCAATTATTTCGTCTAAAAAGCCTTAATGAGAAACCTATAAGGAGATAGGAAACTCATTAAGGTTTTTTTAGTGAAT	no		Spy_sRNA1300419	no	no	AE004092.2	1300419-1300496	Streptococcus pyogenes SF370	160490	other	Co-ordinates of Table S2	1. Validated by Northern Blot Analysis. 2. The direction of the Gene orientation is represented as "→→ ←", hence we have provided "Forward strand". Please suggest if our approach is correct? 3. The GenBnak accession mentioned in the article "NC_002737" (Streptococcus pyogenes M1 GAS), matches with the BLAST acession number "AE004092.2" (Streptococcus pyogenes M1 GAS, complete genome).	#NAME?
30	26580233	AGAATGGAGAGGGAACTAACCCTAACGTGATAAACATAAGAAAGGGTTAAGGACCTAATCCTATTCGACAATAACGGAATAATCCTAATTGGATGATTAGACACTTAATTAGAATCATTATCGTTTTATATCTA	no		Spy_sRNA1260092	no	no	AE004092.2	1260092-1259959	Streptococcus pyogenes SF370	160490	other	Co-ordinates of Table S2	1. Validated by Northern Blot Analysis. 2. The direction of the Gene orientation is represented as "←←→", hence we have provided "Reverse strand". Please suggest if our approach is correct? 3. The GenBnak accession mentioned in the article "NC_002737" (Streptococcus pyogenes M1 GAS), matches with the BLAST acession number "AE004092.2" (Streptococcus pyogenes M1 GAS, complete genome).	#NAME?
31	26580233	AAGCCCACTGCACAGGCTACAACGCTTGTACAAT	no		Spy_sRNA1222613	no	no	AE004092.2	1222613-1222580	Streptococcus pyogenes SF370	160490	other	Co-ordinates of Table S2	1. Validated by Northern Blot Analysis. 2. The direction of the Gene orientation is represented as "→←←", hence we have provided "Reverse strand". Please suggest if our approach is correct? 3. The GenBnak accession mentioned in the article "NC_002737" (Streptococcus pyogenes M1 GAS), matches with the BLAST acession number "AE004092.2" (Streptococcus pyogenes M1 GAS, complete genome).	#NAME?
32	26580233	GCGAGCGTGGAAAACTTGCGGGGTCTTTTTTGTTTGGTTT	no		Spy_sRNA1774740	no	no	AE004092.2	1774740-1774779	Streptococcus pyogenes SF370	160490	other	Co-ordinates of Table S2	1. Validated by Northern Blot Analysis. 2. The direction of the Gene orientation is represented as "←→→", hence we have provided "Forward strand". Please suggest if our approach is correct? 3. The GenBnak accession mentioned in the article "NC_002737" (Streptococcus pyogenes M1 GAS), matches with the BLAST acession number "AE004092.2" (Streptococcus pyogenes M1 GAS, complete genome).	#NAME?
33	26580233	AGACCTACGGCAAAGCAGGTTTTTACTATACTAGATTTGCCTCGCGCTCAGAGTCGCCAAACTTTGAGAGCGTGGGGCTTTTTTATTTTTCT	no		Spy_sRNA1110925	no	no	AE004092.2	779907-779816	Streptococcus pyogenes SF370	160490	other	Co-ordinates of Table S2	1. Validated by Northern Blot Analysis. 2. The direction of the Gene orientation is represented as "←←→", hence we have provided "Reverse strand". Please suggest if our approach is correct? 3. The GenBnak accession mentioned in the article "NC_002737" (Streptococcus pyogenes M1 GAS), matches with the BLAST acession number "AE004092.2" (Streptococcus pyogenes M1 GAS, complete genome).	#NAME?
34	26580233	GCTGTAATGAGGCTTATACGATCAAAAAAGTTAGAGTAACTTTATAAAACAGTGGTGTTGAAGCAAGTTTAGCTTCTTCTCAGAA	no		Spy_sRNA694150	no	no	AE004092.2	694150-694234	Streptococcus pyogenes SF370	160490	other	Co-ordinates of Table S2	1. Validated by Northern Blot Analysis. 2. The direction of the Gene orientation is represented as "→→→", hence we have provided "Forward strand". Please suggest if our approach is correct? 3. The GenBnak accession mentioned in the article "NC_002737" (Streptococcus pyogenes M1 GAS), matches with the BLAST acession number "AE004092.2" (Streptococcus pyogenes M1 GAS, complete genome).	#NAME?
35	26580233	AAATAACAAGAAGAGATAACCTTTTAATCACTGACTATTTTATTTAGTCGCCAACTTTAACTACGATCAAACTTGTTATTTTAT	no		Spy_sRNA544833	no	no	AE004092.2	544833-544916	Streptococcus pyogenes SF370	160490	other	Co-ordinates of Table S2	1. Validated by Northern Blot Analysis. 2. The direction of the Gene orientation is represented as "→→→", hence we have provided "Forward strand". Please suggest if our approach is correct? 3. The GenBnak accession mentioned in the article "NC_002737" (Streptococcus pyogenes M1 GAS), matches with the BLAST acession number "AE004092.2" (Streptococcus pyogenes M1 GAS, complete genome).	#NAME?
36	26580233	CAGAGGGGGCGTAGC	no		Spy_sRNA542268	no	no	AE004092.2	542268-542254	Streptococcus pyogenes SF370	160490	other	Co-ordinates of Table S2	1. Validated by Northern Blot Analysis. 2. The direction of the Gene orientation is represented as "→←→", hence we have provided "Reverse complement". Please suggest if our approach is correct? 3. The GenBnak accession mentioned in the article "NC_002737" (Streptococcus pyogenes M1 GAS), matches with the BLAST acession number "AE004092.2" (Streptococcus pyogenes M1 GAS, complete genome).	#NAME?
37	26580233	TAAAAGCGTAGTATTTAAACTACGCTAGTTCTTGCCTGCTGAACTCATTGTGTAAAGGACCTGTAAAGGTCTTTTTTTGTTCACC	no		Spy_sRNA1786666	yes fig S5	yes fig 2D	AE004092.2	1786666-1786750	Streptococcus pyogenes SF370	160490	other	Co-ordinates of Table S2	1. Validated by Northern Blot Analysis. 2. The direction of the Gene orientation is represented as "→→←", hence we have provided "Forward strand". Please suggest if our approach is correct? 3. The GenBnak accession mentioned in the article "NC_002737" (Streptococcus pyogenes M1 GAS), matches with the BLAST acession number "AE004092.2" (Streptococcus pyogenes M1 GAS, complete genome). 4. sequence …	#NAME?	RF02591
38	26580233	GGAATAAATCTCTTTCTAGTAAGTGTCGCAACTCTACTATACAGGATTTATTCCTTTTTGT	no		Spy_sRNA392987	no	yes fig 4A	AE004092.2	392984-393044	Streptococcus pyogenes SF370	160490	antisense_RNA	Co-ordinates of Table S2	1. Validated by Northern Blot Analysis. 2. The GenBnak accession mentioned in the article "NC_002737" (Streptococcus pyogenes M1 GAS), matches with the BLAST acession number "AE004092.2" (Streptococcus pyogenes M1 GAS, complete genome). 3. Sequence from Fig 4. AUG GGAATAAATCTCTTTCTAGTAAGTGTCGCAACTCTACTATACAGGATTTATTCCTTTTT (JA)	#NAME?	RF02592
39	26580233	AAGAGACCTACTTAAAGCAGGTTTTTACTATACTAGATTCGCCTCACGCTCGCACCGACCAAAGTTGAGCGGGGGGCTTTTTTTATTT	no		Spy_sRNA531081	no	yes fig 4B	AE004092.2	531081-531168	Streptococcus pyogenes SF370	160490	antisense_RNA	Co-ordinates of Table S2	1. Validated by Northern Blot Analysis. 2. The GenBnak accession mentioned in the article "NC_002737" (Streptococcus pyogenes M1 GAS), matches with the BLAST acession number "AE004092.2" (Streptococcus pyogenes M1 GAS, complete genome). 3. sequence from figure 4. : AGUA AAGAGACCTACTTAAAGCAGGTTTTTACTATACTAGATTCGCCTCACGCTCGCACCGACCAAAGTTGAGCGGGGGGCTTTTTTT	#NAME?
40	26580233	ACCGTCTAGCTCTCGGTCGGCAAACTTGCGAGCTAAACGGTATCACCACAGAAGTGTTTCTGCATGAAA	no		Spy_sRNA800369	no	yes fig 4C	AE004092.2	800301-800369	Streptococcus pyogenes SF370	160490	antisense_RNA	Co-ordinates of Table S2	1. Validated by Northern Blot Analysis. 2. The GenBnak accession mentioned in the article "NC_002737" (Streptococcus pyogenes M1 GAS), matches with the BLAST acession number "AE004092.2" (Streptococcus pyogenes M1 GAS, complete genome). 3. sequence from figure 4. not the same as in row c GCAGAAACACUUCUGUGGUGAUACCGUUUAGCUCGCAAGUUUGCCGACCGAGAGCUAGACGGUAUUUGUUAUUUCAGACGACUAAUAGCU 4. Not enought sequ…	#NAME?
41	26580233	GCCCCACGCTCAAATTTGGCGAGGAGAGCGTGAGGCGAATCTAGTATAGTAAAAACCTGCTTCGCAGTAGGTCTCTTTACTATAC	no		Spy_sRNA1221370	no	yes fig 4D	AE004092.2	1221286-1221370	Streptococcus pyogenes SF370	160490	antisense_RNA	Co-ordinates of Table S2	1. Validated by Northern Blot Analysis. 2. The GenBnak accession mentioned in the article "NC_002737" (Streptococcus pyogenes M1 GAS), matches with the BLAST acession number "AE004092.2" (Streptococcus pyogenes M1 GAS, complete genome). 3. sequence from figure 4. not the same as reported in row c. GUAAAGAGACCUACUGCGAAGCAGGUUUUUACUAUACUAGAUUCGCCUCACGCUCUCCUCGCCAAAUUUGAGCGUGGGGCUUUUU 4. Overlaps wi…	#NAME?
42	26580233	GTTCGCCCCTGTCCTTTTAACCTGGTGATGACATCGCTAGGTTAAAAGG	no		Spy_sRNA477741	no	no	AE004092.2	477693-477741	Streptococcus pyogenes SF370	160490	antisense_RNA	Co-ordinates of Table S2	1. Validated by Northern Blot Analysis. 2. The GenBnak accession mentioned in the article "NC_002737" (Streptococcus pyogenes M1 GAS), matches with the BLAST acession number "AE004092.2" (Streptococcus pyogenes M1 GAS, complete genome).	#NAME?
43	26580233	AAAGCTAGCAAAGTGAGTGTCTTGTCAGTAAGAGATCAATGTGTTAGCT	no		Spy_sRNA480642	no	no	AE004092.2	480642-480690	Streptococcus pyogenes SF370	160490	antisense_RNA	Co-ordinates of Table S2	1. Validated by Northern Blot Analysis. 2. The GenBnak accession mentioned in the article "NC_002737" (Streptococcus pyogenes M1 GAS), matches with the BLAST acession number "AE004092.2" (Streptococcus pyogenes M1 GAS, complete genome).	#NAME?
44	26580233	GTGAGTGTCTTGTCAGTAAGAGATCAATGTGTTAGCTTTTTTT	no		Spy_sRNA480696	no	no	AE004092.2	480654-480696	Streptococcus pyogenes SF370	160490	antisense_RNA	Co-ordinates of Table S2	1. Validated by Northern Blot Analysis. 2. The GenBnak accession mentioned in the article "NC_002737" (Streptococcus pyogenes M1 GAS), matches with the BLAST acession number "AE004092.2" (Streptococcus pyogenes M1 GAS, complete genome).	#NAME?
45	26580233	AAGCCCTGTAAAATAGCAGTTTACGGGACAGACAGATTCTTATGAGG	no		Spy_sRNA532788	no	no	AE004092.2	532742-532788	Streptococcus pyogenes SF370	160490	antisense_RNA	Co-ordinates of Table S2	1. Validated by Northern Blot Analysis. 2. The GenBnak accession mentioned in the article "NC_002737" (Streptococcus pyogenes M1 GAS), matches with the BLAST acession number "AE004092.2" (Streptococcus pyogenes M1 GAS, complete genome).	#NAME?
46	26580233	GCGCACGGGAATCTCA	no		Spy_sRNA728180	no	no	AE004092.2	728180-728195	Streptococcus pyogenes SF370	160490	antisense_RNA	Co-ordinates of Table S2	1. Validated by Northern Blot Analysis. 2. The GenBnak accession mentioned in the article "NC_002737" (Streptococcus pyogenes M1 GAS), matches with the BLAST acession number "AE004092.2" (Streptococcus pyogenes M1 GAS, complete genome).	#NAME?
47	26580233	TCCAGCTCTTCAAATCA	no		Spy_sRNA924338	no	no	AE004092.2	924322-924338	Streptococcus pyogenes SF370	160490	antisense_RNA	Co-ordinates of Table S2	1. Validated by Northern Blot Analysis. 2. The GenBnak accession mentioned in the article "NC_002737" (Streptococcus pyogenes M1 GAS), matches with the BLAST acession number "AE004092.2" (Streptococcus pyogenes M1 GAS, complete genome).	#NAME?
48	26580233	GACTAAGACGGCGACCA	no		Spy_sRNA1032107	no	no	AE004092.2	1032107-1032123	Streptococcus pyogenes SF370	160490	antisense_RNA	Co-ordinates of Table S2	1. Validated by Northern Blot Analysis. 2. The GenBnak accession mentioned in the article "NC_002737" (Streptococcus pyogenes M1 GAS), matches with the BLAST acession number "AE004092.2" (Streptococcus pyogenes M1 GAS, complete genome).	#NAME?
49	26580233	CTGATCGCTGGTTCC	no		Spy_sRNA1063616	no	no	AE004092.2	1063602-1063616	Streptococcus pyogenes SF370	160490	antisense_RNA	Co-ordinates of Table S2	1. Validated by Northern Blot Analysis. 2. The GenBnak accession mentioned in the article "NC_002737" (Streptococcus pyogenes M1 GAS), matches with the BLAST acession number "AE004092.2" (Streptococcus pyogenes M1 GAS, complete genome).	#NAME?
50	26580233	AAAGGGCGCCCACCTACA	no		Spy_sRNA1167444	no	no	AE004092.2	1167444-1167461	Streptococcus pyogenes SF370	160490	antisense_RNA	Co-ordinates of Table S2	1. Validated by Northern Blot Analysis. 2. The GenBnak accession mentioned in the article "NC_002737" (Streptococcus pyogenes M1 GAS), matches with the BLAST acession number "AE004092.2" (Streptococcus pyogenes M1 GAS, complete genome).	#NAME?
51	26580233	GCTAGGAAATAATCTCCTAGCCTTTTGAGTTTATCTGTTTTCATAGCACTGTATTTGAGCGATAACATTGTTTCTACTGTTCTTTGTGG	no		Spy_sRNA1718031	no	no	AE004092.2	1717943-1718031	Streptococcus pyogenes SF370	160490	antisense_RNA	Co-ordinates of Table S2	1. Validated by Northern Blot Analysis. 2. The GenBnak accession mentioned in the article "NC_002737" (Streptococcus pyogenes M1 GAS), matches with the BLAST acession number "AE004092.2" (Streptococcus pyogenes M1 GAS, complete genome).	#NAME?
52	26580233	TTGACAGCGACCAAACTTCCAAGCCTTTAATTAGTATAACTAAACTCAATTAATAAAGCAGGCAAGCTGTTATTAAAAGGGTTTTATATCTTATAT	no		Spy_sRNA1778807	no	no	AE004092.2	1778712-1778807	Streptococcus pyogenes SF370	160490	antisense_RNA	Co-ordinates of Table S2	1. Validated by Northern Blot Analysis. 2. The GenBnak accession mentioned in the article "NC_002737" (Streptococcus pyogenes M1 GAS), matches with the BLAST acession number "AE004092.2" (Streptococcus pyogenes M1 GAS, complete genome).	#NAME?
53	24673258	ACAAAACCCGCGCTGTGTATGCAGCGCGGGTTTTTCTTATGCGTTATCCTGGAACTTTGGCGATGGGGCCGGGAGGGCCAAGCGTATCATCGATCTGTCGGTCGGTATGTAAGTGACGCAAGCTGTATGGTAAGTGACGCAAGCTGAAAGAAGAGCGCTGAACAGCAGAAAAAATACCGATAGAAACAATCTGCGTCCGATGACCCCTATCGAATTTAAAATATCAAACATTTGGATTTAATCCCTGAGTGAAGATTTCAGTCGTAAAGTAAAAGGACGGTCCAGGCACTTGCGCTTTTTTGCCTGCAAAGAATTCCGGTTTGCCGGTTTTCCCGGCGTCCAGTTTTGGGTATGAGAGCGCATCCCGAAAAGTGTGAAACGGTTTTCGGATAAGATGCG…	no		BASRCI408	no	no	AM040264.1	826744-827178	Brucella abortus 2308	359391	other	Co-ordinates of Table S3	1.Validated by RT-PCR. 2. Sequences are provided based on the co-ordinates of Table S3. The sequence matches with the sequences mentioned in Data S1 partially. However we have provided the co-ordinate sequences as we believe that these are full sequences. Hope it is okay with you. 3. The accession mentioned in the article "NC_007618" (Brucella melitensis biovar Abortus 2308 chromosome I, complete…	#NAME?	RF02599
54	24673258	GACGGATTTAAAGCATGTCTCCTCAAAGCGGGAACCGGTTTTGGGATAAAGACATGCACGAAAACAAAAGTTTAAAGCGTGTCGTGTGTGTATGATAACAAGCGACATGCTTTAGGTTTATTTTGCAGCGCCGGATGTTTCCATTTGGCTGCACAGTGTTTTTAGGG	no		BASRCI27	no	no	AM040264.1	170394-170560	Brucella abortus 2308	359391	other	Co-ordinates of Table S3	1.Validated by RT-PCR. 2. Sequences are provided based on the co-ordinates of Table S3. The sequence matches with the sequences mentioned in Data S1 partially. However we have provided the co-ordinate sequences as we believe that these are full sequences. Hope it is okay with you. 3. The accession mentioned in the article "NC_007618" (Brucella melitensis biovar Abortus 2308 chromosome I, complete…	#NAME?	RF02600
55	24673258	TTTTCCGGTCAACGACATGCATAAAGACTTCACGCGCCTCTCTATCACAAGATGGCTTTTTGTTAAAAGCGAAGAGTTCACCGCTGCGTCGATATAATCTCATCGACGGCAGTATCGCATATTGAAAGCAGATAATATCGCACAATCCTGCCCACAATATGATCATGGAATTAGAAAAGCCGCCAGCGGGGCTGACGGCTTTTCG	no		BASRCI385	no	no	AM040264.1	465750-465954	Brucella abortus 2308	359391	other	Co-ordinates of Table S3	1.Validated by RT-PCR. 2. Sequences are provided based on the co-ordinates of Table S3. The sequence matches with the sequences mentioned in Data S1 partially. However we have provided the co-ordinate sequences as we believe that these are full sequences. Hope it is okay with you. 3. The accession mentioned in the article "NC_007618" (Brucella melitensis biovar Abortus 2308 chromosome I, complete…	#NAME?
56	24673258	GCGAGGGTTCCTTTGAACGGTTCTTAATTCCAGGCTGTCATATGCACCTGCCACCGCTTTTCGTCAAGAAACAGAAACCGCAACAGGGTGTCGCAGTAATAATCTTTCAGAAAGCGGGCAGTTTTATGCCTGATATTACACCACGCTTTCGGTTTGGAAAATAAAAAAGGCGGCCAGAGGCCGCCTTTTGA	no		BASRCI337	no	no	AM040264.1	1856031-1856221	Brucella abortus 2308	359391	other	Co-ordinates of Table S3	1.Validated by RT-PCR. 2. Sequences are provided based on the co-ordinates of Table S3. The sequence matches with the sequences mentioned in Data S1 partially. However we have provided the co-ordinate sequences as we believe that these are full sequences. Hope it is okay with you. 3. The accession mentioned in the article "NC_007618" (Brucella melitensis biovar Abortus 2308 chromosome I, complete…	#NAME?	RF02601
57	24673258	GCTGGCATTCCCTGGCATATTGGTGCGCCGCCTCAGAAAGGTGCAGCGCGGAATAAAGATCCCAGAGCGGCTTGCCGGACCTTTGTGCGCGCAGCCGCTCTGATTATTTGTTTTTACACATTCCGACCAATTGCCGAGGACGCTCCCGAAAACGAAGACCCGGCAGAAAACCACCGTCGATGAAAACCATCTGACAATATAAAAGGCGCCGCTGAACGGCGCCTTTTAT	no		BASRCI414	no	no	AM040264.1	830409-830637	Brucella abortus 2308	359391	other	Co-ordinates of Table S3	1.Validated by RT-PCR. 2. Sequences are provided based on the co-ordinates of Table S3. The sequence matches with the sequences mentioned in Data S1 partially. However we have provided the co-ordinate sequences as we believe that these are full sequences. Hope it is okay with you. 3. The accession mentioned in the article "NC_007618" (Brucella melitensis biovar Abortus 2308 chromosome I, complete…	#NAME?	RF02602
58	24673258	GCATTTTCGAGCCAAAAGTGCGAAGCGCCTACGCGGGGAAATCAGTCCACTGGACTGATTTCTGATCCCGCTTCGATGCATTGGAAAAGGTGATAAAATAAATAGTTAAGACGGTTCCAGCGACTCTGTTTTAACTGGAACTGCCTGGGCTTTGGGCTCAATTGGATTAGCCTTGCCATTCGGCAGGGCTTTTCCATAGGGATTACGGGCAGCG	no		BASRCI153	no	no	AM040264.1	1441442-1441655	Brucella abortus 2308	359391	other	Co-ordinates of Table S3	1.Validated by RT-PCR. 2. Sequences are provided based on the co-ordinates of Table S3. The sequence matches with the sequences mentioned in Data S1 partially. However we have provided the co-ordinate sequences as we believe that these are full sequences. Hope it is okay with you. 3. The accession mentioned in the article "NC_007618" (Brucella melitensis biovar Abortus 2308 chromosome I, complete…	#NAME?	RF02604
59	24673258	TGGAAAGGCAGGCTTCGGCCTGCCTTTCCTGTTGCCCGAGACAGGACTTCCAACGTGCGGGGGGCAACGGAAGTCCATCTCGTCGTCTCAACCGGGATTGATCACGATTGGTTCCACTCTGTCAATCGTAGTTATCTAAAATAGTGATTGCCCCACAGCAACGTGGCTGGACGGTAAATTTTCCATAAA	no		BASRCII26	no	no	AM040265.1	181509-181697	Brucella abortus 2308	359391	other	Co-ordinates of Table S3	1.Validated by RT-PCR. 2. Sequences are provided based on the co-ordinates of Table S3. The sequence matches with the sequences mentioned in Data S1 partially. However we have provided the co-ordinate sequences as we believe that these are full sequences. Hope it is okay with you. 3. The accession mentioned in the article "NC_007624" (Brucella melitensis biovar Abortus 2308 chromosome II, complet…	#NAME?	RF02603
60	25670700	-			BsrH					Brucella abortus 2308	359391	cis-reg		1. Validated by RT-PCR. 2. The sequence in Fig.1C is not clear, hence we have not provided the sequence, Genbank, Co-ordinates, Where sequence came from.	#NAME?
61	21276262	GUUGCUUCCUAAUGACAGGCGGCAGCGUCAGGCUCUCUCUCUCUCGCCGACGAAUUCAAAUAAUUACGACGUAUCCUUCGCGCCUUCUGGCGCGAUUUUUUUA	RF02240	full	sRNA-Xoo1	no	yes Additional file 5	HQ890319.1	1 - 103	Xanthomonas oryzae pv. oryzae PXO99	360094	other	Additional file 5	1. Validated by Northern Blot Analysis. 2. The total length of the sequence is "103", however, after checking in Rfam, the mentioned length is (1 to 95) i.e. 95. Hence we considered to be a full sequence. Please suggest if our approach is correct?	#NAME?
62	21276262	AGGCGAAGUAACGCCAUAGGCCGCAACCGGACGCAGCCACUGAGCGGCGGACUACCUCGUCGGGUCCGCCGCUUUUUU	RF02241	full	sRNA-Xoo2	no	yes Additional file 5	HQ890320.1	1 - 78	Xanthomonas oryzae pv. oryzae PXO99	360094	other	Additional file 5	1. Validated by Northern Blot Analysis. 2. The total length of the sequence is "78", however, after checking in Rfam, the mentioned length is (1 to 78) i.e. 78. Hence we considered to be a full sequence. Please suggest if our approach is correct?	#NAME?
63	21276262	GUCCGAUGUCAGUCGGAAGCUGUGCCACUCAUUGUCCACCGGGCUUGCCCCGGUUUUCGAAGGGAUCGCGCCUUGUGCCCGAUCCUUUUUUUG	RF02233	full	sRNA-Xoo3	no	yes Additional file 5	HQ890321.1	1 - 93	Xanthomonas oryzae pv. oryzae PXO99	360094	other	Additional file 5	1. Validated by Northern Blot Analysis. 2. The total length of the sequence is "93", however, after checking in Rfam, the mentioned length is (1 to 92) i.e. 92. Hence we considered to be a full sequence. Please suggest if our approach is correct?	#NAME?
64	21276262	GAGUGAGUCAGACACGAGGCAGAUUUGUACUACGACCGAGUCUUGUUUCUGGCUUCAAGGAAGACGGACGCGUCGCCGCAACCCUAGAGGCGGCAUCCCCCGCGUGACGCCCUUUCAGGCACCGUCGUGACCGGAUUCCUUGUCU	RF02238	full	sRNA-Xoo4	no	yes Additional file 5	HQ890322.1	1 - 145	Xanthomonas oryzae pv. oryzae PXO99	360094	other	Additional file 5	1. Validated by Northern Blot Analysis. 2. The total length of the sequence is "145", however, after checking in Rfam, the mentioned length is (7 to145) i.e. 139. Hence we considered to be a full sequence. Please suggest if our approach is correct	#NAME?
65	21276262	CUAUGCAAGCAAACGCCUUUCAGCACGACACCAGCGCCGCCCGGAUGGCCUCCGGCAUGACAUCGCGUGCCCGCCGACCGGAAUCCCACAUUUUCGCUGGGUAAGCCGGGGCGUUUGCUGUUCC	RF02242	full	sRNA-Xoo5	no	yes Additional file 5	HQ890323.1	1 - 124	Xanthomonas oryzae pv. oryzae PXO99	360094	other	Additional file 5	1. Validated by Northern Blot Analysis. 2. The total length of the sequence is "124", however, after checking in Rfam, the mentioned length is (1 to124) i.e. 124. Hence we considered to be a full sequence. Please suggest if our approach is correct	#NAME?
66	21276262	AAACUCCACACACAGCGGCACCCACCUCCGAGUUUUGGUGGGUUUUUUGUGUCCGGCCAAAAGGCUUGGCACGGCUCGGCGUUCUCGCGCCGGGAGGGCGGCGAAUACAACACCCGCAAGGGGAAUAAGCCCGCCGGCUGUGUGCGGUUUCUAGCCUCCCGGCAUCCCGCUGCGUUGUGCAGCGGGAG	RF02221	full	sRNA-Xoo6	no	yes Additional file 5	HQ890324.1	1 - 188	Xanthomonas oryzae pv. oryzae PXO99	360094	other	Additional file 5	1. Validated by Northern Blot Analysis. 2. The total length of the sequence is "188", however, after checking in Rfam, the mentioned length is (89 to171) i.e. 83. Hence we considered to be a full sequence. Please suggest if our approach is correct.	#NAME?
67	21276262	CACGAUGGAUGGCCCGGACAAGCUGCGCAUCAAACUGCCGAUGCCCGAAGGCGCGGACCGUUUCAAUGCGGCACGCGGCCUGUUGGCAGCCCUGGCACCGGGCUGAAGCACACAGGUAACUGUCGCGUUCGAUGACGACACCGAGCACGACCUCAGGCCUUGAAUAACGCACAAGCAGGUGGGCAAUCACCUGCUUGUGUUCGCUGUGGCACGUCAUGAAACACGCAGUGCCUUUCGCCAUGCGCCGCAAGGCGCCAUGUCAAGAAAGCGCUGUAUUUCAUCGCUAAACCGCGCAUGAAAUGGCGAAUCGCUGCUCAAGCACUGAUCGGCGCCACAGUCAUUUGUCCUGUGGACUGUCCGGGACA	no		sRNA-Xoo7	no	yes Additional file 5	HQ890325.1	1 - 365	Xanthomonas oryzae pv. oryzae PXO99	360094	other	Additional file 5	1. Validated by Northern Blot Analysis.	#NAME?
68	21276262	GCCAGGCCGACUAAGGAGCGUCGGCCGCGUCGCUACGGUGACGCAGCCCGUCUUGCCCCGGAGUCCGCUUCGGGGUGCAUUGCCAUGCCAUGUCAUUUCUGCCGGAUCGGUGCCGAUCCGGCAGCUUUUGUAACAGCGUGACCGGGUGAUGACAGUUUCCGUCACGCGCGACUUGUUAAAAUACUGAUAAUCUCAGCGGGCCAGGCAGUCGAUUCAGCGUCUGUCUGCAUUGUUCAGCCAGACUUCGCAUAUGACCCAGCAACGCACGCUCAAGAACACCAUUCGCGCCACCGGCGUCGGCCUGCAUAGCGGCGACAAGGUGU	RF02243	full	sRNA-Xoo8	no	yes Additional file 5	HQ890326.1	1 - 323	Xanthomonas oryzae pv. oryzae PXO99	360094	other	Additional file 5	1. Validated by Northern Blot Analysis. 2. The total length of the sequence is "323", however, after checking in Rfam, the mentioned length is (1 to 323) i.e. 323. Hence we considered to be a full sequence. Please suggest if our approach is correct.	#NAME?
69	20482898	GGCCGGGUGGCGCGCAGCUAUGCAAUACCCGAAAGGGGAAAACUGCGGGCGGCCCUACGACCGUGUUCAAGCACCCGGCCGCCUCUCU	RF02221	full	sRNA-Xcc1	no	yes fig 3	CP000050.1	410075 - 410162	Xanthomonas campestris pv. campestris str. 8004	314565	other	fig 3	1. Validated by Northern Blot Analysis. 2. The total length of the sequence is "88", however, after checking in Rfam, the mentioned length is (1 to 88) i.e. 88. Hence we considered to be a full sequence. Please suggest if our approach is correct. 3. The BLAST search resulted into accession "CP000050.1" matches with the GenBank accession number "CP000050" mentioned in the article.	#NAME?
70	20482898	GCGUUCUCUGCUGUGAACGACGGUGUGCAAAACAUUCGCCUUGUCCCUUAAUUACGACCACGGGGGCGCGACGAAGCCGGGAGUGCAAGUCCGCCUUGUAGCGGGAAGCCCGACGGCCUAACAACGUCCCCACUUGAACCCCGGGUUCAAGGUCGUUUCGCACACAUCGUCAUGGCGGAGAAUGCAA	RF00013	full	sRNA-Xcc2	no	yes fig 3	CP000050.1	1085288 - 1085474	Xanthomonas campestris pv. campestris str. 8004	314565	other	fig 3	1. Validated by Northern Blot Analysis. 2. The total length of the sequence is "187", however, after checking in Rfam, the mentioned length is (2 to185) i.e. 184. Hence we considered to be a full sequence. Please suggest if our approach is correct. 3. The BLAST search resulted into accession "CP000050.1" matches with the GenBank accession number "CP000050" mentioned in the article.	#NAME?
71	20482898	UGGCCCCGUCGGUCCCUCGCGACGCUAGAUCGAAAAUCCCGCCAGGGCCGGAAGGCAGCAACGGUAUCGAUUGAUGCGGGCGCCGAGGUCAACCGGCGGGGACACCACCC	RF00169	full	sRNA-Xcc3	no	yes fig 3	CP000050.1	3890025 - 3890134	Xanthomonas campestris pv. campestris str. 8004	314565	other	fig 3	1. Validated by Northern Blot Analysis. 2. The total length of the sequence is "110", however, after checking in Rfam, the mentioned length is (6 to102) i.e. 97. Hence we considered to be a full sequence. Please suggest if our approach is correct. 3. The BLAST search resulted into accession "CP000050.1" matches with the GenBank accession number "CP000050" mentioned in the article.	#NAME?
72	20482898	GUCUCCCUGGUGAAAUUAGCGCUGUGGAACCACCCGAUCCCAUCCCGAACUCGGAAGUGAAACGCAGCUGCGCCGAUGGUAGUGUGGCUCAAGCCAUGCGAGAGUAGGUCAUCGCCAGGGGC	RF00001	full	sRNA-Xcc4	no	yes fig 3	CP000050.1	4632338 - 4632459	Xanthomonas campestris pv. campestris str. 8004	314565	other	fig 3	1. Validated by Northern Blot Analysis. 2. The total length of the sequence is "122", however, after checking in Rfam, the mentioned length is (6 to120) i.e. 115. Hence we considered to be a full sequence. Please suggest if our approach is correct. 3. The BLAST search resulted into accession "CP000050.1" matches with the GenBank accession number "CP000050" mentioned in the article.	#NAME?
73	23762235	ACATACTGAGCTTTAGTATTTTAGAACGGAGACACCCCCAGTTTTGCACTTAAAAAGCATAGACAGCTCTGCTGATGTGACATCCGGTTTCTACGTGCGCTGTGAGCCAAAACAGCTGCTGTTTGCTATGGAAAAAGTGGCGCCAATCGAGATTTTTGAGACCCTAGGCTCAAAAATAAGGCATAGAATTCCAAAGGAAGTCGCTGCCGTGAGCACAACCTAAGAAAAACTATTCCAAAAGACTTTTTCTGCAATTTGAAATACTGAATTTCAGTATTTTTT	no		SSRC8	no	no	AE014074.1	340001-340282	Streptococcus pyogenes MGAS315	198466	other	fig 3	1. Validated by Northern Blotting. 2.Replaced old family with computational prediction sequence from table S6 with experimental sequence from fig 3. the old ID is RF02529 JA	#NAME?	RF02616
74	23762235	ATCAAGGGAGTAGCAGACGGCTAGCCGTGATTGTATCGTCAATACGGAATTTCGGTTTCCGGTACAATCTTAAACAGCGAGACTTGTTTAAGAAAATAAACAGGTCTTTTTAT	no		SSRC10	no	no	AE014074.1	482091-482203	Streptococcus pyogenes MGAS315	198466	other	fig 3	1. Validated by Northern Blotting.	#NAME?	RF02617
75	23762235	ATGCGATGAGTCGATTGTGACTGCAAAGTCACTTTTGCGCAGGGGAGGTCATTAAGGCGGGAAGCCGACTTTGATAATCTGTGTGAACCATTTTATCACAATCTTATTTATTAAGAATGCCCCTTGGATTGAGATATTCTCAATCCTTTTTT	RF01732	full	SSRC21	no	no	AE014074.1	907889-908040	Streptococcus pyogenes MGAS315	198466	other	fig 3	1. Validated by Northern Blotting. 2. The total length of the sequence is "152", however, after checking in Rfam, the mentioned length is (1 to 151) i.e. 151. Hence we considered to be a full sequence. Please suggest if our approach is correct?	#NAME?
76	23762235	AATCAGAGGTGCATTGAGTTGGTCTGTTACAGAGAGCGGTGGTGTTGAGAAATCCGCACAGATGTCAAGGCTGGTAGCTGAGGATCAGAAATCAGATATGAAAAGTAGCAGATCCATTTTATGGTCTGAAACAGTGGTGGTACCGCGGAAATCGTAACACGAAATTCGTCCCTGTCCAGTGTAAGCTGGATAGGGATTATTT	no		SSRC29	no	no	AE014074.1	1282148-1282349	Streptococcus pyogenes MGAS315	198466	other	fig 3	1. Validated by Northern Blotting. 2. Overlaps :RF00230:ACWD01000066.1/79702-79909 by 187 JA	#NAME?
77	23762235	TGTTTTCAAGCTGTTTAAAACAAAAATATGCTGAAAAATGTTGAAATTATTAAAATGATTTTCATTTTTTGATAGCTGTTGACAGAAGAAAAACCACCATTTTCTGAAAAATAGTGGTTTCGTTT	no		SSRC34	no	no	AE014074.1	1503061-1503185	Streptococcus pyogenes MGAS315	198466	other	fig 3	1. Validated by Northern Blotting. Replaced old family with computational prediction sequence from table S6 with experimental sequence from fig 3. the old ID is RF02526 JA	#NAME?	RF02618
78	23762235	AAAATTAAGTGCTATGCTTTATTATAGCTTATTTCTATTAAATAAACAAGAATTTCAAGCGAAGAAGGTATTTAAAAAAAGCTCTACAAGAGCT	RF02528	full	SSRC41	no	no	AE014074.1	1828406-1828499	Streptococcus pyogenes MGAS315	198466	other	fig 3	1. Validated by Northern Blotting. 2. The total length of the sequence is "94", however, after checking in Rfam, the mentioned length is (94 to 1) i.e. 94. Hence we considered to be a full sequence. Please suggest if our approach is correct? 3.The coordinates (1828406-1828499) of SSRC41 mentioned in the article of Figure 3. doesn't match with the co-ordinates (1828400-1828493) present in the BLAS…	#NAME?
79	23762235	-			SSRC4(FasX)					Streptococcus pyogenes MGAS315	198466	other		1. Validated by Northern Blotting. 2. The nucleotide co-ordinates of S. pyogenes Small RNA Candidates (SSRC) predicted by algorithms such as sRNAPredict, eQRNA, and RNAz mentioned in Table S6, since different co-ordinates are present in Table S6 for other eight sRNAs (SSRC4(FasX), SSRC12(SagA/ Pel), SSRC13, SSRC27, SSRC30, SSRC31, SSRC32, SSRC38), hence we have not provided Genbank, co-ordinates.	#NAME?
80	23762235	-			SSRC12(SagA/ Pel)					Streptococcus pyogenes MGAS315	198466	other		1. Validated by Northern Blotting. 2. The nucleotide co-ordinates of S. pyogenes Small RNA Candidates (SSRC) predicted by algorithms such as sRNAPredict, eQRNA, and RNAz mentioned in Table S6, since different co-ordinates are present in Table S6 for other eight sRNAs (SSRC4(FasX), SSRC12(SagA/ Pel), SSRC13, SSRC27, SSRC30, SSRC31, SSRC32, SSRC38), hence we have not provided Genbank, co-ordinates.	#NAME?
81	23762235	-			SSRC13					Streptococcus pyogenes MGAS315	198466	other		1. Validated by Northern Blotting. 2. The nucleotide co-ordinates of S. pyogenes Small RNA Candidates (SSRC) predicted by algorithms such as sRNAPredict, eQRNA, and RNAz mentioned in Table S6, since different co-ordinates are present in Table S6 for other eight sRNAs (SSRC4(FasX), SSRC12(SagA/ Pel), SSRC13, SSRC27, SSRC30, SSRC31, SSRC32, SSRC38), hence we have not provided Genbank, co-ordinates.	#NAME?
82	23762235	-			SSRC27					Streptococcus pyogenes MGAS315	198466	other		1. Validated by Northern Blotting. 2. The nucleotide co-ordinates of S. pyogenes Small RNA Candidates (SSRC) predicted by algorithms such as sRNAPredict, eQRNA, and RNAz mentioned in Table S6, since different co-ordinates are present in Table S6 for other eight sRNAs (SSRC4(FasX), SSRC12(SagA/ Pel), SSRC13, SSRC27, SSRC30, SSRC31, SSRC32, SSRC38), hence we have not provided Genbank, co-ordinates.	#NAME?
83	23762235	-			SSRC30					Streptococcus pyogenes MGAS315	198466	other		1. Validated by Northern Blotting. 2. The nucleotide co-ordinates of S. pyogenes Small RNA Candidates (SSRC) predicted by algorithms such as sRNAPredict, eQRNA, and RNAz mentioned in Table S6, since different co-ordinates are present in Table S6 for other eight sRNAs (SSRC4(FasX), SSRC12(SagA/ Pel), SSRC13, SSRC27, SSRC30, SSRC31, SSRC32, SSRC38), hence we have not provided Genbank, co-ordinates.	#NAME?
84	23762235	-			SSRC31					Streptococcus pyogenes MGAS315	198466	other		1. Validated by Northern Blotting. 2. The nucleotide co-ordinates of S. pyogenes Small RNA Candidates (SSRC) predicted by algorithms such as sRNAPredict, eQRNA, and RNAz mentioned in Table S6, since different co-ordinates are present in Table S6 for other eight sRNAs (SSRC4(FasX), SSRC12(SagA/ Pel), SSRC13, SSRC27, SSRC30, SSRC31, SSRC32, SSRC38), hence we have not provided Genbank, co-ordinates.	#NAME?
85	23762235	-			SSRC32					Streptococcus pyogenes MGAS315	198466	other		1. Validated by Northern Blotting. 2. The nucleotide co-ordinates of S. pyogenes Small RNA Candidates (SSRC) predicted by algorithms such as sRNAPredict, eQRNA, and RNAz mentioned in Table S6, since different co-ordinates are present in Table S6 for other eight sRNAs (SSRC4(FasX), SSRC12(SagA/ Pel), SSRC13, SSRC27, SSRC30, SSRC31, SSRC32, SSRC38), hence we have not provided Genbank, co-ordinates.	#NAME?
86	23762235	-			SSRC38					Streptococcus pyogenes MGAS315	198466	other		1. Validated by Northern Blotting. 2. The nucleotide co-ordinates of S. pyogenes Small RNA Candidates (SSRC) predicted by algorithms such as sRNAPredict, eQRNA, and RNAz mentioned in Table S6, since different co-ordinates are present in Table S6 for other eight sRNAs (SSRC4(FasX), SSRC12(SagA/ Pel), SSRC13, SSRC27, SSRC30, SSRC31, SSRC32, SSRC38), hence we have not provided Genbank, co-ordinates.	#NAME?
87	25688066	-								Neisseria gonorrhoeae MS11	528354			1. The article mentions about different sRNAs such as NGFG 02258, NGFG 02259, NGFG 00369, NGFG 02330, NGFG 02337, NGFG 02338, NGFG 02435 in both genetic backgrounds andNGFG 02406, NGFG 02467, NGFG 02468. 2. There is no validation method and the sequences mentioned in the article. Hence we have not provided the sequences. 3. The article mentions an accession number "CP003909" (Neisseria gonorrhoea…	#NAME?
88	26553849	TATCTGGCTGTTGAGGCTTATGGGTTACACATGGACCAAGCCCGCCCGAAGCCGATATGGCCAGCGCAGAGCGGGAAAAATCAAAATCAGT	no		BSnc115	no	no	CP002997.1	338226-338136	Brucella suis 1330	204722	other	Coordinates from Table 1	1. Validated by RT PCR. 2. The BLAST search of the sequence resulted into two Accession IDs (CP002997.1 and AE014291.4) for the species name "Brucella suis 1330 chromosome I complete sequence". The co-ordinates (338240-338150) mentioned in the article matches with co-ordinates (338150-338240) of accession "AE014291.4". However we have provided the top accession i.e, CP002997.1 along with the co-o…	#NAME?	RF02619
89	26553849	CATAAGAGCAACAACGGAATAAAACCGTTGGTTTCACGCGGTGAAGTCTTGGGAGGATGGATCCAGGCGCGGTTTCCGCAGCCGCCAGTAAAATGGAAAACGGATCGAACGCGTATTCAATTGGCAGGGCGAAAGCCTTGCTTTTTTTTGCA	RF02343	full	BSnc118	no	no	CP002997.1	798051-797900	Brucella suis 1330	204722	other	Coordinates from Table 1	1. Validated by Both Northern Blotting and RT PCR. 2. The total length of the sequence is "152", however, after checking in Rfam, the mentioned length is (2 to 149) i.e. 148. Hence we considered to be a full sequence. Please suggest if our approach is correct? 3. The BLAST search of the sequence resulted into two Accession IDs (CP002997.1 and AE014291.4) for the species name "Brucella suis 1330 c…	#NAME?
90	26553849	GGCTCTATTGACCTCCGAGCCAGTCACCTAACGTCATGAATTGGACCCGCTCCCATTGAAGCGGGTCATTTTTTTGAAAGCATTCCCTGA	no		BSnc119	no	no	CP002997.1	953512-953423	Brucella suis 1330	204722	other	Coordinates from Table 1	1. Validated by Northern Blotting. 2. The BLAST search of the sequence resulted into two Accession IDs (CP002997.1 and AE014291.4) for the species name "Brucella suis 1330 chromosome I complete sequence". The co-ordinates (953526-953437) mentioned in the article matches with co-ordinates (953437-953526) of accession "AE014291.4". However we have provided the top accession i.e, CP002997.1 along wi…	#NAME?	RF02620
91	26553849	ATTACCGAGGGGAACGACGCGCTAAAAAGCGCGCGCAAAAGAGAAACCCCGGCTTTCGCCGGGGTTTCTTCATTTTATCAATAAGTTA	no		BSnc120	no	no	CP002997.1	967091-967004	Brucella suis 1330	204722	other	Coordinates from Table 1	1. Validated by Northern Blotting. 2. The BLAST search of the sequence resulted into two Accession IDs (CP002997.1 and AE014291.4) for the species name "Brucella suis 1330 chromosome I complete sequence". The co-ordinates (967105-967018) mentioned in the article matches with co-ordinates (967018-967105) of accession "AE014291.4". However we have provided the top accession i.e, CP002997.1 along wi…	#NAME?	RF02621
92	26553849	TGACGTCCTACATATTAGGGCAGGCAGAGCCATATGAATGGGCATCGAGTGATAGGTTTATGAGGCGCATCAATACAATCATGCAGGGCAAGACCAATGGGGGGAACGGGCCGGAA	no		BSnc121	no	no	CP002997.1	1150039-1149924	Brucella suis 1330	204722	other	Coordinates from Table 1	1. Validated by Northern Blotting. 2. The BLAST search of the sequence resulted into two Accession IDs (CP002997.1 and AE014291.4) for the species name "Brucella suis 1330 chromosome I complete sequence". The co-ordinates (1150053-1149938) mentioned in the article matches with co-ordinates (1149938-1150053) of accession "AE014291.4". However we have provided the top accession i.e, CP002997.1 alon…	#NAME?	RF02622
93	26553849	TTAAATGTTTTACATCCAGTTCGGCTGGATTCTTACCGAGTGGTTTAGCCACTCTGTTTGACGCCTCTCTGTTAAACTCCTGAGAGCCGCC	no		BSnc 135	no	no	CP002997.1	1648872-1648782	Brucella suis 1330	204722	other	Coordinates from Table 1	1. Validated by Northern Blotting. 2. The BLAST search of the sequence resulted into two Accession IDs (CP002997.1 and AE014291.4) for the species name "Brucella suis 1330 chromosome I complete sequence". However we have provided the top most one i.e, CP002997.1 . 5. The direction of the Gene orientation is represented as "< < <", the sRNA gene orientation is "<", hence we have provided the "reve…	#NAME?
94	26553849	ATCAACCGACTGATAAAAAGACGGCCCATCGTCTCGACGCTAATGTCGCAGGGAATGAGAGCCGGACCGAACAACCGAAAGGACAACAAATGTT	no		BSnc140	no	no	CP002997.1	1781147-1781054	Brucella suis 1330	204722	other	Coordinates from Table 1	1. Validated by RT PCR. 2. The BLAST search of the sequence resulted into two Accession IDs (CP002997.1 and AE014291.4) for the species name "Brucella suis 1330 chromosome I complete sequence". The co-ordinates (1781160-1781067) mentioned in the article matches with co-ordinates (1781067-1781160) of accession "AE014291.4". However we have provided the top accession i.e, CP002997.1 along with the …	#NAME?	RF02623
95	26553849	TGATACGACTAGTACTTTTTGCCCATCCATTTTAACTCGTGAATTTTTTAACATGTGAATTTTGACAATCTTCTCCGTGGAAGCACCTCCTCTTCATCGCTTCCATTCATTAACGAGAGCCACCTGCCCCTGCGCTATTGCGCAGGGGCTTTTTT	no		BSnc149	no	no	CP002998.1	605989-606143	Brucella suis 1330	204722	other	Coordinates from Table 1	1. Validated by Northern Blotting. 2. The BLAST search resulted into two Accession IDs (CP002998.1 and AE014292.2) for the species name "Brucella suis 1330 chromosome II complete sequence"". However we have provided the top most one i.e, CP002998.1 . 3. The direction of the Gene orientation is represented as "< > <", the sRNA gene orientation is ">", hence we have provided the forward strand.Over…	#NAME?
96	26553849	ACCACATAAGCGCCGGCCAAAGGCGCATCAGGGGAACATGAACA	no		BSnc150	no	no	CP002998.1	1083351-1083394	Brucella suis 1330	204722	other	Coordinates from Table 1	1. Validated by Northern Blotting. 2. The BLAST search resulted into two Accession IDs (CP002998.1 and AE014292.2) for the species name "Brucella suis 1330 chromosome II complete sequence". The co-ordinates of accession CP002998.1 is "1083351-1083394". The co-ordinates of accession AE014292.2 is "1083352-1083395" (matches with article co-ordinates). However we have provided the top accession i.e,…	#NAME?	RF02624
97	26553849	CCGAGGGGGAACACCAAAGCGGCGGAGTGCATGAGAAGCCTGAAAGTGGAAA	no		BSnc159	no	no	CP002998.1	178758-178809	Brucella suis 1330	204722	other	Coordinates from Table 1	1. Validated by Northern Blotting. 2. The BLAST search resulted into two Accession IDs (CP002998.1 and AE014292.2) for the species name "Brucella suis 1330 chromosome II complete sequence"". However we have provided the top most one i.e, CP002998.1 . 3. The direction of the Gene orientation is represented as "< > <", the sRNA gene orientation is ">", hence we have provided the forward strand.Over…	#NAME?
98	26853797	TGGTTCTCCCGCAACGTTACTCTGTTTACCAGGTCAGGTCCGGAAGGAAGCAGCCAAGGCAGATGACGCGTGTGCCGGGATGTAGCTG	RF00169	full	sRNA523910	yes fig 3A	no	FQ312003.1	523922-524009	Salmonella enterica subspecies enterica serovar Typhimurium str. SL1344	216597	other	fig 3A	1. Validated by Northern Blotting. 2.The total length of the sequence is "88", however after checking in Rfam, the mentioned length is (3 to 87) i.e. 85. Hence we considered to be a full sequence. Please suggest if our approach is correct?	#NAME?
99	26853797	-			sRNA2838164					Salmonella enterica subspecies enterica serovar Typhimurium str. SL1344	216597	other		1. Validated by Northern Blotting. 2. The sequence not mentioned in the article or supplementary. Hence we have not provided the Genbank, co-ordinates.	#NAME?
100	24068933	AACGCCUGUCGGUAGAUCUCUCCCAUCCCCUGGAGCAGAUCUCGGAGCGGAAACUCCUCCCCAAGUUUCCGUUCCCUGGCCCCGCCGACCUCCCCCUGGUCUGCGGGGCUUUUUA	RF02232	full	sX13	no	yes fig 6A	AM039952.1	4810082-4810196	Xanthomonas campestris pv. vesicatoria 85-10	316273	other	fig 6 A	1. Validated by Northern Blotting and qRT-PCR. 2. The accession number mentioned in the article "NC_007508" (Xanthomonas campestris pv. vesicatoria complete genome). 3. The strain mentioned in the article as "Xcv 85-10 chromosome". The BLAST search did not result into result into specific strain i.e. "Xcv 85-10 strain". However the BLAST search resulted into "AM039952.1 (Xanthomonas campestris pv…	#NAME?
101	25512495	TTTACCTCAAGCATAAAGATGTCATCCAAGTAGCCAACACTGGGATCCAGAAAAATTGACTATAAACAAGTATGCTGTTTCGATGAAATTGTGTAATAGAAACTAGATTCCAGTGTCAGCTACTTGCATGACACCAAGTTTGTGTTTATA	no		WsnRNA-46	no	yes fig S4A	AE017196.1	1204493 - 1204642	Wolbachia endosymbiont of Drosophila melanogaster	163164	snRNA	fig S4A	1. Validated by Northern Blot Analysis. 2. The BLAST search did not result into specific strain "wMelPop-CLA strain of Wolbachia". We believe that Wolbachia strain wMelPopCLA is an endosymbiont of Drosophila melanogaster as mentioned in Table S1, hence we have provided the accession "AE017196.1" and co-ordinates. Please suggest if our approach is correct?	#NAME?	RF02625
102	25512495	TACATGCTAAGAAGGGGCACACAGGTAAAGCATTCTTCTGCCTCACCACTTTATAGTTGCTCTACCTGTGTTGTTATGTTACAACGACT	no		WsnRNA-59	no	Yes fig S4B	AE017196.1	582143 - 582231	Wolbachia endosymbiont of Drosophila melanogaster	163164	snRNA	fig S4B	1. Validated by Northern Blot Analysis. 2. The BLAST search did not result into specific strain "wMelPop-CLA strain of Wolbachia". We believe that Wolbachia strain wMelPopCLA is an endosymbiont of Drosophila melanogaster as mentioned in Table S1, hence we have provided the accession "AE017196.1" and co-ordinates. Please suggest if our approach is correct?	#NAME?	RF02626
103	27014636	AAGTTGTGGACGAAATTAGAATAAGAATTGCTGGTAATACGGCTGCGCCTTGTTTCCATGTGCTAAAAAATAAGGGATATAAAGTAACAATGGAAACTCATGCATTATCTGACGATTGTTTAGATTGTGTATATGATTGGTATGCGGAAAAAAATGGACAATTTTTTAGTGCAACGAGTCCAGAAGAGTTACTTGGATTAGTTGCAATGTGGGAAGTTCGTGGTAATGACTGGAGAGCTAATTTGAATGAGATAAATACTTATCAAAAAGCCATAGAAGAATCCCCGTTTTTTGATAAAAACGGCAATGAAATAGAGTCTGACTAAATTTTATTGATATAGCAACGATAATAACCGGAAATTTCTTCCAGATCTTTCCGGCTTTTTATTATTTAACTTT…	no		Ssr1	no	no	AE005674.2	286849 - 287502	Shigella flexneri 2a str. 301	198214	other	Co-ordinates of Table 1	1. Validated by Northerblot analysis and RT-PCR 2. The direction of the Gene orientation is represented as "→→←",which depicts it to be a "forward strand". Please suggest if our approach is correct? 3. The Genbank accession mentioned in the article is "NC_004337" (Shigella flexneri 2a str. 301 chromosome, complete genome)	#NAME?	RF02627
104	27014636	ATTGATGGTTTATTTACATTCACACTGTAATTAAATTACACAAAAGTTAAATTAATACTAACCATCAGTTAAATCATGGCCTTTGCCATTTTTATACTTTTTTTACACCCCGTCCGCAGATTTTTGCGAAATCTTTGCAGCCAGAATTCTACTCTTCCGGTATCACTTTTAGGCCACTGGAGGTGCACTGTGAGTGCAGGCGTGATAGCCGGCGTGTTGCTGGTGTTTTTATTACT	no		Ssr3	no	no	AE005674.2	624431 - 624666	Shigella flexneri 2a str. 301	198214	other	Co-ordinates of Table 1	1. Validated by RT-PCR 2. The direction of the Gene orientation is represented as "←→→",which depicts it to be a "forward strand". Please suggest if our approach is correct?	#NAME?
105	27014636	ACACACTCTTAACTGCCTTGGCTGGCGGTTTTTTGTACAGTGCTCGGTATGTGTGAGCTGGAAATCAGATTTTGCATGGACTGGAATCATGCTGTTATTTAGGGGCGAAGAACTGGCTTTTTCTTCCGCCTTCTCACCAGTAACGATTAGAAAAATAATGAAATGCCCCCTCCGGGGAGGAGGACCGTAGAAAAAAGGACCCGCCAGCAAAAACATTGGGGATGAACAGCTTTCGCTACTCAGATTGCTGGCGGGTAAAGTTCCTCATGAATTAAGAATGCTACGCGATCTTTTTTAATGGAAATGAAAATTATTGTCAATTAGTCGTGCGTGTTTTTTCATACAATATTGGTAAAGGTGATTCAGGCCATCAGAGTTTTGCTGATGGCCTTTTTTCTT…	no		Ssr6	no	no	AE005674.2	712385 - 712787	Shigella flexneri 2a str. 301	198214	other	Co-ordinates of Table 1	1. Validated by RT-PCR 2. The direction of the Gene orientation is represented as "→→←",which depicts it to be a "forward strand". Please suggest if our approach is correct?	#NAME?
106	27014636	TCAACTTTATGACATGACGCGCTTATTAGCTATAATGCGCAACAATTTTCTTAGCGCCTGTCCCGTTAGGCTATTTTATTTGTC	no		Ssr8	no	no	AE005674.2	994696 - 994779	Shigella flexneri 2a str. 301	198214	other	Co-ordinates of Table 1	1. Validated by RT-PCR 2. The direction of the Gene orientation is represented as "←→→",which depicts it to be a "forward strand". Please suggest if our approach is correct?	#NAME?
107	27014636	ATAAAGATTTGTAAATATAACCGTCTCCGGTATGTTGCCTGAGGCGGTTTTTTTGTTTCTAACGTGCGGAAAAATTTGTTCCTCTTCACATTTTTTGTACAACCGACATGCCCGTGTAGCTCACAAATATGACAGTGGCGTGAATTTTGCGCATTGACGGCAGTTATGATTCGCGGTATTGCTTAACTGTGATTGCACATTTAGTAATCACTGTTTTCTTTTCC	no		Ssr9	no	no	AE005674.2	1002529 - 1002752	Shigella flexneri 2a str. 301	198214	other	Co-ordinates of Table 1	1. Validated by RT-PCR 2. The direction of the Gene orientation is represented as "→→←",which depicts it to be a "forward strand". Please suggest if our approach is correct?	#NAME?
108	27014636	TTTAGGTAATGACTCCAACTTACTGATAGTGTTTTATGTTCAGATAATGCCCGATGACCTTGTCATGCAGCTCCACCGATTTTGAGAACGACAGTGACTTCCGTACCGGCCTTGCCAGATGTTGTCTCAGATTCAGATTATGTCGCTCAATGCGCTGAGTGTAACGCTTGCTGATAACGTGCAGCTTTCCCTTCAGGCGTGATTCATACAGCGGCCAGCCATCCGTCATCCATACCACGACCTCAAACTCAGAAGACGCTCCAGTGTGGCCAGAGTGCGTTCACCGAAGACGTGCGCCACAACCGTCCTCCGTATCCTGTCATACGCGTAAAACAGCCAGCGCTGACGTGATTTAGCACCGACGTAGCCCCAATGTTCGTCCATTTCAGCGCAGACAAT…	no		Ssr10	no	no	AE005674.2	1197645 - 1198294	Shigella flexneri 2a str. 301	198214	other	Co-ordinates of Table 1	1. Validated by RT-PCR 2. The direction of the Gene orientation is represented as "→→→",which depicts it to be a "forward strand". Please suggest if our approach is correct?	#NAME?
109	27014636	AGAATACATTGCTAAGTTATTCGCGCCTTTTTATAATTCGTTACCTTTCCAGGGACGCTAATCTTTGATCCTTAAGAAAGTTTCCGGGACCGCGATGGTCTCTTTTTTTGTTGTA	no		Ssr12	no	no			Shigella flexneri 2a str. 301	198214	other	Co-ordinates of Table 1	1. Validated by RT-PCR 2. The direction of the Gene orientation is represented as "←→→", hence we have provided "forward strand". Please suggest if our approach is correct? 3. The BLAST search didn't result to the specific strain name "Shigella flexneri 2a str. 301". Hence the Accession ID and the coordinates are not provided. However the article mentions the coordinates (1540588-1540702) and the…	#NAME?
110	27014636	AAGGTGATTTGCTTTTTCTGTATGCTCGTCCAATATAATAATTTTCAAACATATAAATCCGATTATTCTGAAAACATGTTTAAGACTCTTCAATCTTCTTAACTTTAGTGAGTCAAATTCTCTGAATATTTGACAGCTAGTGGGCTGATTTTAAATGCCTT	no		Ssr13	no	no	AE005674.2	1591049 - 1591209	Shigella flexneri 2a str. 301	198214	other	Co-ordinates of Table 1	1. Validated by RT-PCR 2. The direction of the Gene orientation is represented as "←→→",which depicts it to be a "forward strand". Please suggest if our approach is correct?	#NAME?
111	27014636	ATAAATTATTTATTTATCCAGAAAATGAATTGGAAAATCAGGAGAGCGTTTTCAATCCTACCTCTGGCGCAGTTGATATGTAAGGCAGGTTTATTATATCGCGTTGATTATTGATGCTGTTTTTAGTTTTAACGGCAATTAATATATGTGTTATTAATTGAATGAATTTTATCATTCATAATAAGTATGTGTAGGATCAAGCTCAGGTTAAATATTCACTCAGGAAGTTATTACTCAGGAAGCAAAGAGGATTACAGAATTATCTCATAACAAGTGTTAAGGGATGTTATTTCCCGATTCTCTGTGGCATAATAAACGAGTAGATGCTCATTCCATCTCTTATGTTCGCCTTAGTGCCTCATAAACTCCGGAATGACGCAGAGCCGTTTACGGTGCTTA…	RF00083	full	Ssr26	no	no	AE005674.2	3994443-3994974	Shigella flexneri 2a str. 301	198214	other	Co-ordinates of Table 1	1. Validated by RT-PCR 2. The direction of the Gene orientation is represented as "←→←", which depicts it to be a "forward strand". Please suggest if our approach is correct? 3.The Rfam search resulted into two accession numbers "RF00083" (320-526), "RF00128" (322-470). Hence we have considered the top accession "RF00083" as it has the higher Bit Score (210.9). Please suggest if our approach is c…	#NAME?
112	27014636	AAGCGCCAAAAAACGGCAGATTGCCGAAAAAGGCCGCAATTATACACAAAATCCCTGAGTTTGTCGGGGGTACTGCTGATTTTAGACGACGATCGTTTTCATTTGAAAGGAAACGCAAAAAGAAAATAATCTTTTTGCCTCTATTTATTATTTAAGATAATGTTAATGCTCTACTTGTTCTTTTTTTTATTCACATGATATTTTTATCTTTCTGACGTTTTAAACGCATCAGAAGACGTTATTTATTCTGATAAAAAAACAACACACTAAATATAAAATTATTTCTTGCAGTAATTATAAAAGCCGAAAACAGAACTCAAAAACAATC	no		Ssr28	no	no	AE005674.2	4281467 - 4281794	Shigella flexneri 2a str. 301	198214	other	Co-ordinates of Table 1	1. Validated by RT-PCR 2. The direction of the Gene orientation is represented as "←→→",which depicts it to be a "forward strand". Please suggest if our approach is correct?	#NAME?
113	27014636	AGCATGGGTTGACGATATATATTATATACTTCGTTAAGATGATTGTTGTATCTCGTAAAAAAAATAAAATAATTTTTCCTTGATTGCATTTTGTCATCAAAAAAGACTTGGTTTTTCTTTTTTGACTATTCCCATCGCAGAAAACGACGCATCATCTTTAATCGATGCGCGGAAATATTTAACTTGAACAAGCGGAAATAAATAGAGCAGCTATTCAGATTATTCTTTATGTTGGGTCTATTAAGGTTATGTTAATTGTAGCTTTGCTATGCTAGTAGTAGATTTTTGATAAATG	no		Ssr31	no	no	AE005674.2	694274-693980	Shigella flexneri 2a str. 301	198214	other	Co-ordinates of Table 1	1. Validated by RT-PCR 2. The direction of the Gene orientation is represented as "←←→", which depicts it to be a "Reverse strand". Hence we have provided the reverse complement sequences based on the Gene orientation. Please suggest if our approach is correct?	#NAME?
114	27014636	AATTGTTGTCGCCATTGTTCGATTAACGCGTATTTTTCAGCGACTCCTGTGCAAAATACGCTGTTGTTTTTTTTAATATATCTCGCTCAAGGCGAGCTTCATTTAACGCC	no		Ssr37	no	no	AE005674.2	1591911-1591802	Shigella flexneri 2a str. 301	198214	other	Co-ordinates of Table 1	1. Validated by RT-PCR 2. The direction of the Gene orientation is represented as "←←→", Hence we have provided the reverse complement sequences based on the Gene orientation. Please suggest if our approach is correct?	#NAME?
115	27014636	CATAAAGATTGATTTTTGTGATGGTTGTCATATTATAAGCGCAAAGACAATAACACCTGTATAACAAATGGTCGGAGTGCCGCGATGAAACTGCGCAAAATCCTGAAAAGTATGTTCAATAACTATTGCAAGACGTTCAAAGACGTACCGCCAGGCAATATGTTCCGATAACAAAAAACCTGCTCCGGCAGGTTTTTTTGTGTCC	no		Ssr41	no	no	AE005674.2	1984327-1984123	Shigella flexneri 2a str. 301	198214	other	Co-ordinates of Table 1	1. Validated by RT-PCR 2. The direction of the Gene orientation is represented as "→←→",which depicts it to be a "reverse complement". Please suggest if our approach is correct?	#NAME?
116	27014636	AAAAACGGTTTGCAGGGAAATCTTAGTTAAGTAGAATGACTGCGGGTGCTTGAGGCTATCTGTCTCAGGCATGAACACCAAAAGGCAGATAGAGAAAAGCCCCAGTTAACATTACGCGTCCTGCAAGACGCTTAACATTAATCTGAGGCTCAATCCATGCTGAACACATGTAGGTTAGCCTCTTACGTGCCGAAAGGCAAGGAGAAGCAGGCTATGAAGCAGCAAAAGGCGATGTTAATCGCCCTTATCGTCATCTGTTTAACCGTCATAGTGACGGCACTGGTAACGAGGAAAGACCTCTGCGAGGTACGAATCCGAACCGGCCAGACGGAGGTCGCTGTCTTCACAGCTTACGAACCTGAGGAGTAAGAGACCCGGCGGGGGAGAAATCCCTCGCCA…	RF01794	full	Ssr44	no	no	AE005674.2	2064349-2063884	Shigella flexneri 2a str. 301	198214	other	Co-ordinates of Table 1	1. Validated by RT-PCR 2. The direction of the Gene orientation is represented as "←←←", Hence we have provided the reverse complement sequences based on the Gene orientation. Please suggest if our approach is correct? 3. The total length of the sequence is "466", however, after checking in Rfam, the mentioned length is (44 to 219) i.e. 176. Hence we considered to be a full sequence. Please sugge…	#NAME?
117	27014636	TTAACAACTGGAGCAGCACTTTCCGGAAGCGTAAAATATCCACAACGTTTATCTGGCACCTTGGGTGCACATACAGAGGAAATCAACGATGAGTAAATGTAGTGCTGATGAAACCCCGGTTTGCTGCTGTATGGATGTTGGCACCATTATGGACAACTCCGACTGCACCGCGTCTTACAGCCGCGTGTTTGCAAACCGCGCAGAAGCAGAACAAACGCTGGCGGCGCTGACTGAAAAATCCCGTAGCGTGGAATCCGAACCGTGCAAAATCTCCCCGACTTTCACTGAAGAGTCTGACGGTGTGCGCCTGGATATCGATTTCACTTTTGCCTGCGAAGCTGAAATGCTGATCTTCCAGCTGGGTCTGCGTTAATTCCTCTCGGGTACGTACGCCCCTGT…	no		Ssr45	no	no	AE005674.2	2469983-2469554	Shigella flexneri 2a str. 301	198214	other	Co-ordinates of Table 1	1. Validated by RT-PCR 2. The direction of the Gene orientation is represented as "←←→", Hence we have provided the reverse complement sequences based on the Gene orientation. Please suggest if our approach is correct?	#NAME?
118	27014636	TCTTTTGCTTGACAAAAAGAGAGTTACTGGCGAGTATTGTCTCCGCTGAGACGCGCTTGCATTACTACGGTAATACAACCTGCTGGAAAGGCCGCGAACCGGACCAGCAACAAATAACCGCCTGATTTTGGCGGTTTTTTGTTTTTTAAAGGAAAGTAAATTTACATGTTTAAGTAATATCTTTTACCGGTTAGAATTTTTAATTTTGAGCAGGATTTGTTTATATTTGTCTGAATTCGGACTAATAAGCCAGGTTATTTTATTACCGAACACGGCGGAAAGGGCCGGTGTCGATAATACGCTAAATAAACAATAATTACTCTCTTTTGCTTGACAAAAAGAGAGTTACTGGTGAGTATTGTTTTGCTGTGAAGCACCTGCGTTGCTCATGTAACACAA…	RF00125	full	Ssr47	no	no	AE005674.2	2638972-2638501	Shigella flexneri 2a str. 301	198214	other	Co-ordinates of Table 1	1. Validated by RT-PCR 2. The direction of the Gene orientation is represented as "→←←", Hence we have provided the reverse complement sequences based on the Gene orientation. Please suggest if our approach is correct? 3. The total length of the sequence is "472", however, after checking in Rfam, the mentioned length is (306 to 98) i.e. 208. Hence we considered to be a full sequence. Please sugge…	#NAME?
119	27014636	AATACCTTTCGATTTCTCTTTCGTTCCGGCTTATAATCCCCGGCCTTTGATTATTTTTTTATCATTTCTGGAAGCAAAATGAGCTCTATCTCCCTGATCCAACCGGATCGCGACCTGTTCTCCTGGCCGCAGTACTGGGCCGCCTGTTTTGGACCGGCACCGTTTTTGCCGATGTCTCGTGAAGAGATGGATCAACTTGGCTGGGATAGCTGCGACATCATTTTGGTTACTGGCGACGCGTATGTCGATCACCCAAGCTTCGGGATGGCGATTTGCGGTCGTATGCTGGAAGCGCAGGGCTTTCGCGTCGGGATCATCGCCCAGCCGGACTGGAGCAGCAAAGACGACTTTATGCGTCTGGGTAAACCGAATCTGTTTTTTGGTGTTACTGCTGGCAAC…	no		Ssr51	no	no	AE005674.2	3156664-3156062	Shigella flexneri 2a str. 301	198214	other	Co-ordinates of Table 1	1. Validated by RT-PCR 2. The direction of the Gene orientation is represented as "←←←", Hence we have provided the reverse complement sequences based on the Gene orientation. Please suggest if our approach is correct?	#NAME?
120	27014636	TAACCAGTTTGTGATCTCTGAAGAATATTACTAAAGTTAAAATGTAATCCGATTTAAATATCGAGTCTCCTTGTTTCGACTTAAGCTGGCAATTGGATTGCCAGCTTTCTTTTAACGC	no		Ssr54	no	no			Shigella flexneri 2a str. 301	198214	other	Co-ordinates of Table 1	1. Validated by RT-PCR 2. The direction of the Gene orientation is represented as "→←→", hence we have provided "reverse complement". Please suggest if our approach is correct? 3. The BLAST search didn't result to the specific strain name "Shigella flexneri 2a str. 301". Hence the Accession ID and the coordinates are not provided. However the article mentions the coordinates (1540588-1540702) and…	#NAME?
121	27010014	CTTGACAATTGTGCACCGCAGCATTACAGTTTTTCTG---CAGT	no		mmgR	yes fig 1	no	CP004140.1	3046249-3046289	Sinorhizobium meliloti 2011	1286640	other	fig 1	1. Validated by Northern Blotting and qRT-PCR. Coordinates are 3046287-3046363 described in figure 1 top : TSS to 3'end. Also mention ed on p. 4: MmgR is transcribed from the chromosomal coordinate 3046287 (Schluter, et al., 2013) as a discrete 77-nt RNA . JA	#NAME?
122	27016738	-			snoRNA 3					Mus musculus	10090	snoRNA		1. Validated by 3'RACE mentioned in Fig. S7. 2. Sequence results of 3' RACE are mentioned in Supplementary 11. The sequences are not clear hence we have not provided the sequence, Genbank, co-ordinates. Please suggest how to approach in such cases.	#NAME?
123	27016738	-			snoRNA 4					Mus musculus	10090	snoRNA		1. Validated by 3'RACE mentioned in Fig. S7. 2. Sequence results of 3' RACE are mentioned in Supplementary 11. The sequences are not clear hence we have not provided the sequence, Genbank, co-ordinates. Please suggest how to approach in such cases.	#NAME?
124	27016738	-			mCAR 1					Mus musculus	10090	other		1. Validated by 3'RACE mentioned in Fig. S7. 2. Sequence results of 3' RACE are mentioned in Supplementary 11. The sequences are not clear hence we have not provided the sequence, Genbank, co-ordinates. Please suggest how to approach in such cases.	#NAME?
125	27016738	-			mCAR 2					Mus musculus	10090	other		1. Validated by 3'RACE mentioned in Fig. S7. 2. Sequence results of 3' RACE are mentioned in Supplementary 11. The sequences are not clear hence we have not provided the sequence, Genbank, co-ordinates. Please suggest how to approach in such cases.	#NAME?
126	27016738	-			snoRNA 5					Mus musculus	10090	snoRNA		1. Validated by 3'RACE mentioned in Fig. S7. 2. Sequence results of 3' RACE are mentioned in Supplementary 11. The sequences are not clear hence we have not provided the sequence, Genbank, co-ordinates. Please suggest how to approach in such cases.	#NAME?
127	27016738	-			U3 snRNA					Mus musculus	10090	snRNA		1. Validated by Q-PCR metioned in Fig. S7 2. The sequences are not mentioned in the article, hence we have not provided the sequences, Genbank, Co-ordinates.	#NAME?
128	27016738	-			snoRNA1					Mus musculus	10090	snoRNA		1. Validated by Q-PCR metioned in Fig. S7 2. The sequences are not mentioned in the article, hence we have not provided the sequences, Genbank, Co-ordinates.	#NAME?
129	27016738	-			snoRNA2					Mus musculus	10090	snoRNA		1. Validated by Q-PCR metioned in Fig. S7 2. The sequences are not mentioned in the article, hence we have not provided the sequences, Genbank, Co-ordinates.	#NAME?
130	27016738	-			snoRNA candidate 1					Mus musculus	10090	snoRNA		1. Validated by Q-PCR metioned in Fig. S7 2. The sequences are not mentioned in the article, hence we have not provided the sequences, Genbank, Co-ordinates.	#NAME?
131	27016738	-			rRNA					Mus musculus	10090	other		1. Validated by Q-PCR metioned in Fig. S7 2. The sequences are not mentioned in the article, hence we have not provided the sequences, Genbank, Co-ordinates.	#NAME?
132	27033949	AGUCACUCGUGGCUGCAAAUACCCUCCUUGGGUGUUUCCUCCCUAGACUUGACCGCGCC-GCUGGCGCGGUU--CUUUUUG	RF00519	full	mmgR	yes fig 2A	no	CP004140.1	3046287-3046363	Sinorhizobium meliloti 2011	1286640	other	fig 2A	1. Validated by Northernblot analysis. 2. The total length of the sequence is "78", however, after checking in Rfam, the mentioned length is (14 to 78) i.e. 65. Hence we considered to be a full sequence. Please suggest if our approach is correct? 3. The consensus predicted secondary structures for mmgR orthologs belonging to the order of Rhizobiales presented in Fig. 6b. The specific strain is no…	#NAME?
133	27033949	-------AGUCACGC-----GUGGCUGCAAAUACCCUCCUU--GGGUGUUUCCUCCCUAGACUU-GACCGCGCC-GC-------UGGCGCGGUUCUUUUUGAG	RF00519	full	mmgR	yes fig 6A	no	CP001389.1	3006255-3006334	Sinorhizobium fredii NGR234	394	other	fig 6A	1. Validated by Northernblot analysis. 2. The total length of the sequence is "80", however, after checking in Rfam, the mentioned length is (14 to 80) i.e. 67. Hence we considered to be a full sequence. Please suggest if our approach is correct? 3. The species name mentioned in the figure 6a is "Sinorhizobium fredii". However the article mentions about the organism "Sinorhizobium fredii NGR234".…	#NAME?
134	27033949	-------AGUC--UU-----CUGACUGUAAAUACCCUCCUU--GGGUGUUUCCUCCCUAGACUU-AGCCGCGCUCAC-------AAGCGCGGUU-UUUUUU-G	RF00519	full	mmgR	yes fig 6A	no	AM236080.1	4327656-4327732	Rhizobium leguminosarum bv. viciae 3841	216596	other	fig 6A	1. Validated by Northernblot analysis. 2. The total length of the sequence is "77", however, after checking in Rfam, the mentioned length is (12 to 77) i.e. 66. Hence we considered to be a full sequence. Please suggest if our approach is correct? 3. The consensus predicted secondary structures for mmgR orthologs belonging to the order of Rhizobiales presented in Fig. 6b. The specific strain is no…	#NAME?
135	27033949	-------AGUC--UU-----CUGACUGUAAAUACCCUCCUU--GGGUGUUUCCUCCCUAGACUU-AGGCCGUCG--C-------AAGACGGCUUUUUUUUG-U	RF00519	full	mmgR	yes fig 6A	no	CP001074.1	3867844-3867919	Rhizobium etli CIAT 652	491916	other	fig 6A	1. Validated by Northernblot analysis. 2. The total length of the sequence is "76", however, after checking in Rfam, the mentioned length is (12 to 76) i.e. 65. Hence we considered to be a full sequence. Please suggest if our approach is correct? 3. The species name mentioned in the figure 6a is "Rhizobium etli CIAT 6521". However the article mentions about the organism "Rhizobium etli CIAT 652".…	#NAME?
136	26843526	-												1. The article describes different riboswitches such as 108 yjdF RNA, yjdF, 107 yjdF RNA, 108 yjdF RNA, 134 yjdF RNA, 100 yjdF RNA, 161 ribD RNA. We believe that validation process is not clearly discussed hence we have not provided the sequences. Please suggest if our approach is correct?	#NAME?
137	24039262	-			NrrF					Neisseria gonorrhoeae FA 1090	242231	other		1. Validated by qRT-PCR analysis. 2. NrrF transcript is present in the intergenic space between locus tags in Neisseria gonorrhoeae FA 1090 and we believe that there is no mention of sequence in the article 3. Table 1 and 2 mentions different locus tags of NrrF-regulated genes validated by qRT-PCR. We believe that these are not sRNAs. Please suggest if our understanding is correct?	#NAME?
138	24885615	AAAAAAAACCCCGCCATAAGGGCAGGGGTAGACAGGGATGTGCCGGTGGCAAGGTAAACAGGGATAATGTGTTT	no		hrs1	no	no	FN666575.1	130070-130143	Erwinia amylovora ATCC 49946	716540	other	Co-ordinates of Table 1	1. Validated by Northern Blotting. 2. The direction of the Gene orientation mentioned in the article is represented as "→→→", hence we have provided "forward strand". Please suggest if our approach is correct?	#NAME?	RF02628
139	24885615	AATTTAAGCCTGCGCCGAACTTTTTTTTGGCGCTGAAGTCTTAATTATTGCCACTGCTTTTCTTTGAAATTCCCACATTGAGGAGCCCGTTAACCTTCTGATTAACGGGTTTTTTT	RF00110	full	hrs5	no	no	FN666575.1	1408551-1408436	Erwinia amylovora ATCC 49946	716540	other	Co-ordinates of Table 1	1. Validated by 5'RACE and Northern Blotting. 2. The direction of the Gene orientation is represented as "←←←", which depicts it to be a "Reverse complement". Please suggest if our approach is correct? 3.The total length of the sequence is "116", however, after checking in Rfam, the mentioned length is (53 to116) i.e. 63. Hence we considered to be a full sequence. Please suggest if our approach i…	#NAME?
140	24885615	AAGAGTTCTGGTTTTAAAAATGGCGCACAATGTGCGCCATTTTTTTTGCCTGGAACCAACCTCTTCCTGTTAACAGCCACTTACTTTTTAAAACCCATGTAAACACGCCAGAA	no		hrs6	no	no	FN666575.1	1783452-1783564	Erwinia amylovora ATCC 49946	716540	other	Co-ordinates of Table 1	1. Validated by Northern Blotting. 2. The direction of the Gene orientation is represented as "→→←", hence we have provided "forward strand". Please suggest if our approach is correct?	#NAME?	RF02629
141	24885615	TCTTTGTATGCCTTGCTGTTTATCGTCGGCTGGAATTCCTCCGGCGCTGGTCTATCTTTAAAGTACCAGGTCACAACGCCTGCAAGAACACCAACTTTTAGCGCACGGCTCATTAAAGAGCCATTCCCTTGGACTGAAGACAGGATTTGTCTTCAGTCTTTTTTT	RF00111	full	hrs8	no	no	FN666575.1	2132995-2132831	Erwinia amylovora ATCC 49946	716540	other	Co-ordinates of Table 1	1. Validated by 5'RACE and Northern Blotting. 2. The direction of the Gene orientation is represented as "←←←", which depicts it to be a "Reverse complement". Please suggest if our approach is correct? 3.The total length of the sequence is "165", however, after checking in Rfam, the mentioned length is (68 to116) i.e. 48. Hence we considered to be a full sequence. Please suggest if our approach i…	#NAME?
142	24885615	TTGGCTTACCAGTAAGTGGCTGTTTACAACAGACAATAGTCAGATGCATCAGCACGCTGAGAGCTGCAACTCAGAGGCGGTAGCGTGCTTTTTTT	RF01707	full	hrs9	no	no	FN666575.1	2315585-2315491	Erwinia amylovora ATCC 49946	716540	other	Co-ordinates of Table 1	1. Validated by 5'RACE and Northern Blotting. 2. The direction of the Gene orientation is represented as "←←←", which depicts it to be a "Reverse complement". Please suggest if our approach is correct? 3.The total length of the sequence is "95", however, after checking in Rfam, the mentioned length is (50 to 87) i.e. 37. Hence we considered to be a full sequence. Please suggest if our approach is…	#NAME?
143	24885615	AAAAAGAAATGACCCGCACGGGGGAGCCGTGTGGGCCTAAGATGTGACGAGTATCGTTCATCCTGCATGCCTTTACAGACACGATTCAGAACAGATGGTTATGCTATTTGGATTTTATCGTTAGGAGCCTGTGAATTCTGGCAGGAAA	no		hrs10	no	no	FN666575.1	2356621-2356768	Erwinia amylovora ATCC 49946	716540	other	Co-ordinates of Table 1	1. Validated by 5'RACE and Northern Blotting. 2. The direction of the Gene orientation mentioned in the article is represented as "→→→", hence we have provided "forward strand". Please suggest if our approach is correct?	#NAME?	RF02632
144	24885615	TGTTACGCCTGAGCATTGTAAGCAGAAAAGACGCAACCGTCTGGTGTTGTCGGACAAATACGCGGACATCAACATCGAAGACAGCCCGGGCAATAAAAAAAAACGCTGCCACAGGCAGCGTTTTTTTTT	no		hrs11	no	no	FN666575.1	2399219-2399091	Erwinia amylovora ATCC 49946	716540	other	Co-ordinates of Table 1	1. Validated by 5'RACE. 2. The direction of the Gene orientation is represented as "→←→", which depicts it to be a "Reverse complement". Please suggest if our approach is correct?	#NAME?
145	24885615	CATTTTTATTTCATAATTACCTTCGTTTCCCGAAATGAACTGTACGACTTAGTATTCACGCCAGGCTTAATGCCTGGCGTTTTTTTT	no		hrs12	no	no	FN666575.1	2438083-2438169	Erwinia amylovora ATCC 49946	716540	other	Co-ordinates of Table 1	1. Validated by 5'RACE and Northern Blotting. 2. The direction of the Gene orientation mentioned in the article is represented as "←→→", hence we have provided "forward strand". Please suggest if our approach is correct? 3. The Rfam accession number mentioned in the article is "RF00033". However the sequence obtained from the coordinates mentioned in the article upon verification in the Rfam, did…	#NAME?	RF02630
146	24885615	CACGCCCCTCTTTGACTGCTCCATCCCTGTGTAGTTATTAGTGTTGTCACTGACCGACCGCCTCTTTGCGGTCGGTTTTTTT	no		hrs13	no	no	FN666575.1	2610835-2610754	Erwinia amylovora ATCC 49946	716540	other	Co-ordinates of Table 1	1. Validated by Northern Blotting. 2. The direction of the Gene orientation is represented as "←←←", which depicts it to be a "Reverse complement". Hence we have provided the reverse complement sequences based on the Gene orientation. Please suggest if our approach is correct?	#NAME?	RF02631
147	24885615	TATATTATAACGCCTTTCAAAGGTGATTCTGACTGAGTGACCCTTTTATCTCCGGTCGTGGGGGGCAACGGCCCGG	no		hrs19	no	no	FN666575.1	1119874-1119949	Erwinia amylovora ATCC 49946	716540	other	Co-ordinates of Table 1	1. Validated by Northern Blotting. 2. The direction of the Gene orientation is represented as "←→←", which depicts it to be a "forward strand". Please suggest if our approach is correct?	#NAME?
148	24885615	AGATTATCCAAACTCTCAGGTATTGGCTACTATGTAAGCCATATTCATACCGGATCGTGTCATGACTATGATACTCATCAGGATGGTGCCCACCCGCCCGGCATGCGCCCGTCACTCTGTACCCTGCACACAAT	no		hrs21	no	no	FN666575.1	1267525-1267392	Erwinia amylovora ATCC 49946	716540	other	Co-ordinates of Table 1	1. Validated by 5'RACE and Northern Blotting. 2. The direction of the Gene orientation is represented as "←←→", which depicts it to be a "Reverse complement". Please suggest if our approach is correct?	#NAME?	RF02633
149	24885615	TGGGGATAAAAGGCGTATAAAAATCAGGGTTGCTATCGCCGATGGGCAATCAAGTAACGCCCGTGCAAATGCAAATAAGGCGGTATTAACATTTTTAATCG	no		hrs27	no	no	FN666575.1	1922305-1922405	Erwinia amylovora ATCC 49946	716540	other	Co-ordinates of Table 1	1. Validated by Northern Blotting. 2. The direction of the Gene orientation mentioned in the article is represented as "←→→", hence we have provided "forward strand". Please suggest if our approach is correct?	#NAME?
150	24885615	CCAAAGCGGATCATAATCTCAAGAATACACTATAAATCAGGGAAGCCAGACAGCAAAAGGACAGTGCGTATTTGCCTGACA	no		hrs31	no	no	FN666575.1	2556693-2556613	Erwinia amylovora ATCC 49946	716540	other	Co-ordinates of Table 1	1. Validated by Northern Blotting. 2. The direction of the Gene orientation is represented as "←←→", which depicts it to be a "Reverse complement". Please suggest if our approach is correct?	#NAME?
151	27057757	ACGCCAGCAAAATCTGGCGTCGGGATT-GGCGTCCCGGAATTTC-AC--CGCGACA--GAGACACGCC-GCGAGCGTGTTTTTTATTGTCGTTTGTATACGCGCATT--TGAATT	RF01394	full	isrk	yes	no	FQ312003.1	2760451-2760556	Salmonella typhimurium SL1344	216597	other	Supplementary document S7	1. Validated by Northern Blotting. 2. The Species name mentioned in the article is "Salmonella typhimurium SL1344" is a snynonym of "Salmonella enterica subsp. enterica serovar Typhimurium SL1344 complete genome", hence we have considered the previous one for mapping. 3.The total length of the sequence is "115", however, after checking in Rfam, the mentioned length is (1 to 77) i.e. 77. Hence we …	#NAME?
152	23062031	TGTAAATAAAGATTTACGAAGTCATGAGTTTATCGAGCAATCAATCCCCAATTCAATCAAAATATTGTTTTCTCTCTCTCCATAAACAAATAGTATTTTTGATATGATGGCTCGGCAGACAAAATGACGATGTCAGTTGTCTTTGTTTGGATATCACATTAGCTGATTGTA	RF02384	full	FASX	no	no	CP000829.1	216807-216977	Streptococcus pyogenes NZ131	471876	other	fig 2	1.Validated by 5' RACE, qRT-PCR and Northern blot Analysis. 2. The total length of the sequence is "171", however, after checking in Rfam, the mentioned length is (2 to 171) i.e. 170. Hence we considered to be a full sequence. Please suggest if our approach is correct?	#NAME?
153	23062031	CGTTTCCTTCCTTAACACTATCGACTCCATAATGACCCATCAGTCAAACGGTATATCTCAAACGACTACGGTTTACTCCAAATTGATTGGCTAGTTGAGGCCAAGAAACACCTGATTTTTTTAATGCTAAATTTCTAGCTTATCTTCATAGCTTAATTTCATACAAAAAAACCCCA	no		MOSES4	no	no	CP000829.1	308505-308680	Streptococcus pyogenes NZ131	471876	other	fig 2	1. Validated by 5' RACE and qRT-PCR Analysis.	#NAME?	RF02640
154	23062031	GTTCTCAGATGTGATTACCTCAGGTAAGCAGGCTAGAGACATAACAATCAGAATATTAAAGGATGTTATCACAGTTTTGTGAGCAGGGACCTATTCGAAAAGTGCTTTTTAGCGAGCTTTTAAACGCGTTTTAAACCATA	no		sRNASpy490483c	no	no	CP000829.1	476503-476600	Streptococcus pyogenes NZ131	471876	other	fig 2	1. Validated by 5' RACE, qRT-PCR and Northern blot Analysis.	#NAME?	RF02641
155	23062031	ATTAAGTATTGTTTTATGGCTGATAAATTTTTTTGAATTTCTCCTTGATTATTTGTTATAAAAGTTATAAAATAATCTTGTTGGAACCATTCAAAACAGCATAGCAAGTTAAAATAAGGCTAGTCCGTTAT	no		sRNASpy490822 (CRISPR1)	no	no	CP000829.1	820996-820866	Streptococcus pyogenes NZ131	471876	other	fig 2	1. Validated by 5' RACE, qRT-PCR and Northern blot Analysis. 2. overlap with RF02348 by 53 nt. JA	#NAME?
156	23062031	CTAGGAAAAAGGATGCAAGTATCTTATCTAAAGCGAGTTCGGGGTAGTTAGAGCCGAATGGTAGGACTGCAGATTGGCGCTTCCGTTTGGGCAGTGTGATTAAGTATATTTGTCAATATTGCCCAAAAAGATACTATATAAAT	no		sRNASpy491311c	no	no	CP000829.1	1321853-1321711	Streptococcus pyogenes NZ131	471876	other	fig 2	1. Validated by 5' RACE, qRT-PCR and Northern blot Analysis.	#NAME?	RF02642
157	23062031	AAGTCTGTTTGAGAAAACAGAAGCTCAGGTCAAGTAAGTGCACACTTACAATAACACAGTTGATAATGGGGAAACTCAGAGTCAA	no		sRNASpy491738	no	no	CP000829.1	1733433-1733349	Streptococcus pyogenes NZ131	471876	other	fig 2	1. Validated by 5' RACE	#NAME?	RF02643
158	23062031	GTATGCGATGAGTCGATTGTGACTGCAAAGTCACTTTTGCGCAGGGGAGGTCATTAAGGCGGGAAGCCGACTTTGATAATCTGTG	RF01732	full	sRNASpy490957c	no	no	CP000829.1	950518-950434	Streptococcus pyogenes NZ131	471876	other	Co-ordinates of Table 1	1. Validated by 5' RACE, qRT-PCR and Northern blot Analysis. 2. The total length of the sequence is "85", however, after checking in Rfam, the mentioned length is (3 to 85) i.e. 83. Hence we considered to be a full sequence. Please suggest if our approach is correct? 3. The strand is "negative strand (-ve)" mentioned in the article, hence we have provided the "reverse complement sequence"	#NAME?
159	23062031	ATAATTAACTAAACTTAATTAAATAAATAATATATCCTAAGGAGAGAAATGATGGGAAAGAGAATGAGCCTCATTTTGGGTGCTTTTTAATCTGTT	no		sRNASpy490380c	no	no	CP000829.1	385431-385526	Streptococcus pyogenes NZ131	471876	other	Co-ordinates of Table 1	1. Validated by 5' RACE, qRT-PCR and Northern blot Analysis. 2. The strand mentioned in the article is "positive strand (+ve)", hence we have provided the forward strand.	#NAME?	RF02643
160	23062031	-			sRNAScan7					Streptococcus pyogenes NZ131	471876	other		1. Validated by 5' RACE, qRT-PCR and Northern blot Analysis. 2. We believe that the sequence or co-ordinates are not mentioned in the article.	#NAME?
161	23062031	-			5S RNA					Streptococcus pyogenes NZ131	471876	other		1. Validated by Northern blot Analysis. 2. We believe that the sequence or co-ordinates are not mentioned in the article.	#NAME?
162	23062031	GTATGCGATGAGTCGATTGTGACTGCAAAGTCACTTTTGCGCAGGGGAGGTCATTAAGGCGGGAAGCCGACTTTGATAATCTGTG	RF01732	full	sRNASpy490957c	no	no	CP000829.1	950518-950434	Streptococcus pyogenes NZ131	471876	other	Co-ordinates of Table 1	1.Validated by Northern blot Analysis. 2. The total length of the sequence is "85", however, after checking in Rfam, the mentioned length is (3 to 85) i.e. 83. Hence we considered to be a full sequence. Please suggest if our approach is correct? 3. The strand is "negative strand (-ve)" mentioned in the article, hence we have provided the "reverse complement sequence"	#NAME?
163	23062031	-			tracrRNA					Streptococcus pyogenes NZ131	471876	other		1. Validated by Northern blot Analysis. 2. We believe that the sequence or co-ordinates are not mentioned in the article.	#NAME?
164	27048800	-			CpxQ					Escherichia coli	562	other		1. Validated by qRT-PCR. 2. We believe that the sequence is not discussed in the article hence we have not provided the seqeuence, Genbank ID, co-ordinates.	#NAME?
165	25706951	-												1. The genetic information of predicted sRNA in KLDS 2.0603 mentioned in Table 3 in the article and also in supplementary document S2 (Nucleic acid sequences of the 11 predicted sRNAs). 2. We believe that the predicted Eleven intergenic sRNAs mentioned in Table 3 are not validated, hence we have not provided sequences and related information. Please suggest if our approach is correct? 3. We have …	#NAME?
166	21912655	GAAATCATTCTTATCAGAGTATACAAATACGATGATAAACAGTTGAAGCGAATCTTGATTTGCTTTTCCTAAACCTGATTCTTTTAGAATCAGGTTTTTGTTTATCTAAAAGGCGGCATTCGTTCAAAAACGGCTGTCGCC	no		EF3314_EF335	no	no	AE016830.1	3201535-3201675	Enterococcus faecalis V583	226185	other	fig 1A	Validated by Northern blot Analysis.	#NAME?	RF02634
167	21912655	GTTACGGTTAATAAGTAAAGTAAATAAAGGTTTCTCAAAAACAGCGTAATGACCTGGGAGAGAACAACGATAACAATGAACCATTCCCATGAGTGTTGCCTGGCAATATTTGTGGGGATTTTTTGATTATTGTTAGCATTTTTCTAGACAAGAACAACTGAAAAAAGAGTTTCTTTTTTCCATTATGTTTTGTTTCTGAGTTTAACCAAATCACTCATTATTTCAAGGAGGAATTAGGTTATGTCAGTACAATTAGAAGTTAAAGAAAGAGCTATCCGTCCACGTTCACTAAGAAATCAGCTACGTCACGAAGGGAAAGTACCTGCCATTGTTTACGGTTACCAAATTGAAAGTACACCAATCTATTTTG	no		EF0820_EF0821	no	no	AE016830.1	784014-784383	Enterococcus faecalis V583	226185	other	fig 1B	Validated by Northern blot Analysis.	#NAME?	RF02635
168	21912655	TTGACCCAAAATAAAAATATGCTATACTAAAAGTGCGAAACGACATTAAATCGTACAGATAACACAAAAAGCAATCCTACGGCGAATAGGATTGCTTTT	no		EFA0080_EFA0081	no	no	AE016833.1	63419-63517	Enterococcus faecalis V583	226185	other	fig 1C	1.Validated by Northern blot Analysis. 2. BLAST search resulted into the accession "AE016833.1" (Enterococcus faecalis V583 plasmid pTEF1, complete sequence). We have provided this accession number as the sRNA identified in this study is EFA0080_EFA0081 in pTEF1 3.No result gained for transcriptional start site JA	#NAME?
169	21912655	TGCCAATTATCCCGAATTGGTTTTTTCATACTTACTCCTACCAAGAGTAAATAACAACCTTCATTTCCACCACAGACGACGGTCGTGGTGGTTTTTTTTGTTTAGGTGCTAGTTTTTTTGCTATCAATTGACTAGGAGAAGTGAACGTTCTACGTTCTTTAAGAATTTGTCATTTCAAATTTACGGAACCGCAAGAAACGATTTGCTTCTTCCTCTAACTGAGTAATTTCTTCTTCTGTTAACTCTTCCGTAGTAATGTGAATATGTAACTCTTTTTGTGTGCTTTTCATAGGTGCCTGATGATTAATCTCTGTTTGTTGGGTGCGGCCCATTAAATAGTCCAAGGAGACAGAAAAATAGTCTGCTATTTTTAAAAGATTCTCTACTTTAGGCGAAGAG…	no		EF1368_EF1369	no	no	AE016830.1	1345556-1346183	Enterococcus faecalis V583	226185	other	fig 1D	Validated by Northern blot Analysis.	#NAME?	RF02636
170	21912655	TGGGGTCAACTTTGGTACGGAAGCAGATCGAAAAATAGCTACTTTGTTATTTGTCGTTGCTTTAAAAAGTCAACGGCAACTAAGCATGCTTCAAGAATTAGCTTTTTTCTGTTCAGATCTCGAAAACATTCAGCGGCTCAGTGATTGTCGAACAATAGATGAAGCGCAAAAAATTCTGGCTCAAGCCTAAAGTTACGTCTGAAAAAATCAATTCAATTTGAAATGTTCAATAATTATTGAAATAATTTTATATTAAAAAATAAAATATTTTAATTTGATAGATTAAACAAAAAAGATAAGAAGATTCCTTGACAAAAAATAGGCCCTATGATAAATTTAAAGTAACTTGTGACAAAGTCGTGCATGGATGCACTAAAAAGACACCCTATTGTGGTAGGG…	no		EF0408_EF0409	no	no	AE016830.1	381297-381708	Enterococcus faecalis V583	226185	other	fig 1E	Validated by Northern blot Analysis.	#NAME?	RF02637
171	21912655	TTTAGGGGTATCCCAATATCACTCTCTAGGGGTGACTCAGAGCAGGGGAAGGAGTTACCCCTAAAAAGTATGTTAGAATGATTTTATCGCATCATATCCTTTTTTATGTAATTAGTTGATAAAATCTATCTGTACTTATATTTAACGACTGAAATCGGTCACTTACTGAAAAAACATCT	no		EF0605_EF0606	no	no	AE016830.1	569151-569329	Enterococcus faecalis V583	226185	other	fig 1F	Validated by Northern blot Analysis.	#NAME?	RF02638
172	21912655	GGGGGCGTTACGGATTCGACAGGCATAGTTGAGCTTGAATTGCGTTTCGTAGGTTACGGCTACGTTAAAACGTTACAGTTAAATATAACTGCTAAAAACGAAAACAATTCTTTCGCTTTAGCTGCCTAAAAACCAGCTAGCGAAGATCCTCCCGGCATCGCCCATGTGCTCGGGTCAGGGTCCTAATCGAAGTGGGATACGCTAAATTTTTCCGTCTGTAAAATTTAGAGGAGCTTACCAGACTAGCAATACAGAATGCCTGTCACTCGGCACGCTGTAAAGCGAACCTTTAAATGAGTGTCTATGAACGTAGAGATTTAAGTGGCAATATGTTTGGACGCGGGTTCGACTCCCGCCGTCTCCA	RF00023	full	EF1097_EF1098	no	no	AE016830.1	1066894-1067257	Enterococcus faecalis V583	226185	other	fig 1G	1.Validated by Northern blot Analysis. 2.The total length of the sequence is "364", however, after checking in Rfam, the mentioned length is (1 to 364) i.e. 364. Hence we considered to be a full sequence. Please suggest if our approach is correct?	#NAME?
173	21912655	GTGTAAGGAGGACATGCAAATCAATTGGTTGAAGATTTTCTCAGTAGATAAAAATCGGTAAACTCAAAGTTGTTAGAATTGCAAGATTCACCTGTAAACAATACGTGTAGAGTAATTGTTAGTGATAACTCGTATCGGAAAATAGGGAAAGGTTATAGAAGGATGGAGTTTCTATAAAGCATTTACCCTATCTGTTATCACCTAACGCAAGTTATCCACCATCCAAGCGTCGAAACTGTATGAAAACAAGGTTTTAGTTTCACCACATCACGTTCACCTTTTGCTTTACATGTATCGCGAAATGTAAACACTTATTCAACCAATTGATGTCTTCCCGTTAACAAGGCCGAGCTTAAATTTAAGCTCGGTTTTTTCTTTTAAGCAATAAAATATATTTGT…	no		EF0869_EF0870	no	no	AE016830.1	829052-829525	Enterococcus faecalis V583	226185	other	fig 1H	Validated by Northern blot Analysis.	#NAME?	RF02639
174	21912655	TCTACAGCAAAATCAATATCGCTTGTTTCTTTTGCTTCGCTTCTAGCATAGGAACCAAAAATGTAGATTACTGGAACATTGTGTTTTTCAGCTACAGGTTTCACACGTTCTTTGATCTCATTAAGTGTCAGTATCATTCGTATTCACTCCTTAAATGCCTATTCTACTCCCATTATAGAACAGCAAATCAAGCTAAACAATATATAAACACTA	no		EF0136_EF0137	no	no	AE016830.1	137066-137278	Enterococcus faecalis V583	226185	other	fig 1I	Validated by Northern blot Analysis.No Signal on NB JA	#NAME?
175	21912655	-			EFB0062_EFB0063					Enterococcus faecalis V583	226185	other		1.Validated by Northern blot Analysis. 2. The sequence presented in Fig 1j is not clear hence we could not capture the sequence	#NAME?
176	21912655	GCCGAAAGGCTAGGACAATGGCGGGCTAGTGAATTGTGTCAGATCCGGAAGGAAGCAGCACTAAGCAAGTGCCGCCATGTGTCTGAT	RF00169	full	EF2205_EF2206	no	no	AE016830.1	2119296-2119382	Enterococcus faecalis V583	226185	other	fig 1K	1. Validated by Northern blot Analysis. 2.The total length of the sequence is "87", however, after checking in Rfam, the mentioned length is (7 to 87) i.e. 81. Hence we considered to be a full sequence. Please suggest if our approach is correct?	#NAME?
177	27065955		no		6S/SsrS RNA	no	no	CP000031.2	1884942-1884785	Ruegeria pomeroyi DSS-3	246200	other	Co-ordinates of Table S4	1. Validated by qRT PCR and Northern Blotting. 2. The strand mentioned in the supplementary document Table S4 is "-", hence we have considered the "Reverse Complement" sequence. Please suggest if our approach is correct?	#NAME?
178	27065955	GTTGCTGTTATGCGGGAAATAGTTGCGAAACACGAAGCCACGGCATTGGTCGATGGCGTGAAACAGCGGGTTCCAGTCGAACATGGCCAGCATGTAACCCGGCAAGGTATTGGCAACGAACATCTTGCCCGAGGCGATCATGTTGGCGCGCTG	no		cis2	no	no	CP000031.2	41199-41047	Ruegeria pomeroyi DSS-3	246200	other	Co-ordinates of Table S4	1. Validated by qRT PCR and Northern Blotting. 2. The strand mentioned in the supplementary document Table S4 is "-", hence we have considered the "Reverse Complement" sequence. Please suggest if our approach is correct?	#NAME?	RF02645
179	27065955	accgccagaaucuuggcgauguaugggaucagcggcagguucaggaucagcagaaucagguugcccagauacaucgaaaugaugacugcccaaaagaucugcggaucguccaccaucagccguggcc	no		cis8	no	no	CP000031.2	201160-201286	Ruegeria pomeroyi DSS-3	246200	other	Co-ordinates of Table S4	1. Validated by qRT PCR and Northern Blotting. 2. The strand mentioned in the supplementary document Table S4 is "+", hence we have considered it as "Forward strand" . Please suggest if our approach is correct?	#NAME?	RF02646
180	27065955	CGGCTCGGGTTCGGGTTTCGGCTCGGGTTCGGGCTTCGGCTCGGGTTCGGGTTTCGGCTCGGGTTCGGGTTTCGGCTCGGGTTCGGGCTTCGGCTCGGGTTCGGGCTTCGGCTCGGGTTCGGGCTTCGGTTCGGGTTCGGGCTTCGGCTCGGGTTCGGGTTTCGGCTCGGGTTCGGGCTTCGGCTCGGGTTCGGGCTTCGGCTCGGGTTCGGGCTTCGGCTCGGGTTCGGGCTTCGGCTCGGGTTCGGGCTTCGGCTCTGGTTCGGGTTTCGGCTCGGGTTCAGGCTTCGGCTCGGGTTCAGGCT	no		cis12	no	no			Ruegeria pomeroyi DSS-3	246200	other	Co-ordinates of Table S4	1. Validated by Northern Blotting. 2. The BLAST search resulted into "No significant similarity found". Hence the GenBank ID is not provided. However the sequence is generated based on the co-ordinates (246366-246670) mentioned in Table S4. Please suggest if our approach is correct 3. The strand mentioned in the supplementary document Table S4 is "+", hence we have considered it as "Forward stran…	#NAME?
181	27065955	CCCAACGGGGCTGCACATCACGGACGCTAGCTAGTCATTCCGTGATCTGGAGGTCGGTTAATGGTTCCATAGAACCACCCCCGATCAAGTTCCCGGCGTCTTCCAGTGCCGGGTCTGGCCTGAGGGGTCAGGATGTTTACCAGGCGGGTCCCCGAACTCGTATCCGCCTGCAAATTTAGGAGAAGTGTCACCTTCCCCTGCTTCTGAGCCGCCCAAGG	no		cis22	no	no	CP000031.2	649835-649618	Ruegeria pomeroyi DSS-3	246200	other	Co-ordinates of Table S4	1. Validated by qRT PCR and Northern Blotting. 2. The strand mentioned in the supplementary document Table S4 is "-", hence we have considered the "Reverse Complement" sequence. Please suggest if our approach is correct? 3. Only 4 items in outlist (last two have same e-value), did not make family. JA	#NAME?
182	27065955	AGGCTCTCGAGAGGTCGCTGTTTGAGGTTTCAGTTTCGTGCAAAAGCACAATGGCAACATGATCTCGCAACCGGAAAAGTCAGATTCTTTGTCTCTCGTGAACCCTTCGATGAATCAGCAATGGGCTGGTTGGGGGTTGCGGGAGATAACCAAAATGACGAAAGGTGTCTTGCCTCGAGAAGACGAAACGCACGACGGTCTATGGGCGGATTGCCCTCACTGTGGTTGGGAAAACGGTGTAAGCTGGCCAAAAGAAAAAACGTGCACTGGCTGCAAAAATAAGTTCCTTGTGTTGCCGTCACAGCTCTTCGGGCGCGTTGAAGAATATAGATCGCGACTGGCGTGTCTGCAGAGCCTCAAATAGTTTGACAAATGAAGGAAGCCAGACTTTGAGCCATG…	no		cis43	no	no	CP000031.2	1283089-1282626	Ruegeria pomeroyi DSS-3	246200	other	Co-ordinates of Table S4	1. Validated by qRT PCR and Northern Blotting. 2. The strand mentioned in the supplementary document Table S4 is "-", hence we have considered the "Reverse Complement" sequence. Please suggest if our approach is correct? 3. only one sequence in outlist did not make familyJA	#NAME?
183	27065955	TTCTCAGCGCGTGCTTGAGCACGATATTGGGGAAGGACACGCCCTTGAGCCGCGCGGTGCGGATATATTGCGCCGTCATCACCTCGGTCATCGAGGCGCGGGTCATCCGCGCGATATAACCCATGCCATAGAGCGCGATGGTCAGCACCGGCAGGAAGAAGTTCTCGAATGTCGGCTGC	no		cis52	no	no	CP000031.2	1765576-1765754	Ruegeria pomeroyi DSS-3	246200	other	Co-ordinates of Table S4	1. Validated by qRT PCR and Northern Blotting. 2. The strand mentioned in the supplementary document Table S4 is "+", hence we have considered it as "Forward strand" . Please suggest if our approach is correct?	#NAME?	RF02647
184	27065955	GACTGCTCTGGATATAGATATCGGGTCGGTTTATAGGTTGGACATCAGCACGAACCTCTGCCACCCAAACGGCGATGGATTTCTGCACATGGGCAAACTCTGCCGGGGTCCAGTTAAAGTCGTCATCGAACCACTCGTTGCCAATTTCGAAGGCGTGAATATCAATGTTTCCATATTCGCCGGTCAGGACATCGCGGATAAAACCTTTGATTACAGCCTCAGCTGCTGGATCAATGGAGCGCGTGTTTTGATCAAAGTAGCGCCAGGTCGGAATGGCAACTATAGGGCTGATGTTGTTTGCATCTGCATAGGCAAAAAATTCTGAGAGAGAAACAAAGTCG	no		cis64	no	no	CP000031.2	2551519-2551859	Ruegeria pomeroyi DSS-3	246200	other	Co-ordinates of Table S4	1. Validated by qRT PCR and Northern Blotting. 2. The strand mentioned in the supplementary document Table S4 is "+", hence we have considered it as "Forward strand" . Please suggest if our approach is correct?	#NAME?
185	27065955	TGGTCAAGTCGTGAACAAGCCCCTGATGTACTAGAAGGAGCTTCTCGATCACCGTGTCAGTTTCGAGGATCGCGTCATCGATGGCATCGAGGATGTCCGCGATCGTCGCTCGCTCTGTCGGGCTATGGGCCCTTATTGAAATCCCTTCGACGTCACTGTTCTTGAGGTTGTTGATTGCGCTTCCCGAAAGAATGATGTCGATGCTTCGCCGAAACTGCTCACCCTGAAATACGTGACGCAGGAACGCGGAATCGCTCTCGGTCTTCGGGTGAAATACTGAGCAGAAGGCTCCCACAGTGAGCGGCGCGCCGTACTCGCCCTTGTATCGCGCCGCCTTGCCAACAAGCGCCTTCGATCCGTTCGACATGCAAACGACAAGGTCGCCCTCTCCAACAGACT…	no		cis67	no	no	CP000031.2	2923826-2923269	Ruegeria pomeroyi DSS-3	246200	other	Co-ordinates of Table S4	1. Validated by qRT PCR and Northern Blotting. 2. The strand mentioned in the supplementary document Table S4 is "-", hence we have considered the "Reverse Complement" sequence. Please suggest if our approach is correct?	#NAME?
186	27065955	TAGCCTTCGGAACGCGTCACTGTCGGGCTGAACCCCCGTGTCCCGCACAGTGTTGCAATGAGCTGCCCCTACCAGCTCGCGCGCGTTCCGGTGACCAGCGCTACGGACGGTAACCAATCACGTCTGGGGCTGCTGGAAGGGTCAGGCGGCGCAGCTACACCTGGCCTGGCCACCCTGCCGGAGAGAACCCCCTCCTCTCCGGCAGGGACCCTCTGTCAAGATTTGACGCACTCCTGATACGGCTTTGAATTCAATCAGCTTTGTCGCGGTAAAGCTCGTTCAGCAGGTCAAGCAGCATCTCATAGCGTTCGGGCCCCATCTGCGCC	no		cis89	no	no	CP000031.2	3899125-3898800	Ruegeria pomeroyi DSS-3	246200	other	Co-ordinates of Table S4	1. Validated by qRT PCR and Northern Blotting. 2. The strand mentioned in the supplementary document Table S4 is "-", hence we have considered the "Reverse Complement" sequence. Please suggest if our approach is correct?	#NAME?
187	27065955	AGGTCGAGGCGACCAGCGGTTCCTTGAAATTGGCCTGTTGCATCGGATCGAAGTAGCCGCCCGGGTTGCCCGCCATCCAGGTATAGGTACGGGTCGAGCTGAGCCATTGCAGGAACAGATAGACCGCCTCGGGATGCTGCGACTGCGACGAGATCCAGGCCGTGATGTGGTAATACAGAACCGACCGGCGGTTCAGCTGATCACCAAAGCGGCGCCCCACCGGCAGGTGG	no		cis90	no	no	CP000031.2	3999624-3999853	Ruegeria pomeroyi DSS-3	246200	other	Co-ordinates of Table S4	1. Validated by qRT PCR and Northern Blotting. 2. The strand mentioned in the supplementary document Table S4 is "+", hence we have considered it as "Forward strand" . Please suggest if our approach is correct?	#NAME?	RF02648
188	27065955	GCGCGGGCGAGCGCCTCGCCAACCTGGTCAGGTCCGGAAGGAAGCAGCCACAACGAGTCCCGCTTGGGTCGATGTCCAGCCTCTCACTTTCACCGCCGTTCGCTGTGCCGCACTTGGAACCCTCTAGACTGCGGAGGGATTTATGATTGTAGCAACGACCCTTCGGGCAGCGCGGTT	RF00169	full	4.5S RNP	no	no	CP000031.2	3754769-3754945	Ruegeria pomeroyi DSS-3	246200	other	Co-ordinates of Table S4	1. Validated by qRT PCR and Northern Blotting. 2. The total length of the sequence is "177", however, after checking in Rfam, the mentioned length is (1 to 89) i.e. 89. Hence we considered to be a full sequence. Please suggest if our approach is correct? 3. The strand mentioned in the supplementary document Table S4 is "+", hence we have considered it as "Forward strand" . Please suggest if our a…	#NAME?
189	27065955	CATCGCGATGCTCTTCAATCATGGAGACATCGTGATGAGGATACTTTCAAAGCGCCAGCTCAAGGAGCTGGTCCTCTACTCGCCGCAACACGTCGCGCGGCTGGAAAAGGCAGGCCAATTCCCCAAGCGGGTACAGCTGGGCCCGAACAGAGTGGGATGGGTTGAGGACGAAGTGCTGGACTGGCTTCAGCAACGGCTGGATGGCCGCGAAGAGTCCAACCGACACTCCTGATACAGGAGCCGGGTGGCCAGGCGTGCACAGCTT	no		trans44	no	no	CP000031.2	1307273-1307009	Ruegeria pomeroyi DSS-3	246200	other	Co-ordinates of Table S4	1. Validated by qRT PCR and Northern Blotting. 2. The strand mentioned in the supplementary document Table S4 is "-", hence we have considered the "Reverse Complement" sequence. Please suggest if our approach is correct?	#NAME?	RF02649
190	27065955	GAGTTTCCATGGACGACATCAAGCAACGCCAGTATTACCCGCCATCGCGCAGCGGATCGGTCGGCAGCTGGGCCGTCGGCGCGGCCATCGTGTTCATCATTCTGCTGCTCGTCGTGCTGCTCAGCCTGGGCGGCACACCGTCCGGCGATGGCACCGGCGCACCGGCCGACCCGGCAGGCGCGACCAGTTCCGTTCCGGCAACCGAGCCTGCCATCGAACCTGCCG	no		trans62	no	no	CP000031.2	2488604-2488380	Ruegeria pomeroyi DSS-3	246200	other	Co-ordinates of Table S4	1. Validated by qRT PCR and Northern Blotting. 2. The strand mentioned in the supplementary document Table S4 is "-", hence we have considered the "Reverse Complement" sequence. Please suggest if our approach is correct?	#NAME?
191	27065955	ATACATCGCGTGAGGTGGAAGTGAGTGGCTGCTTCACGTCGAGTGTTGGGACGAGTTCGCATGGTTTGCAGCGGGCGCAGGTTTGTAGCTTGCGTCCGCCCCGAATGACCATCGGCCGTCTGATTTAAGTGAAGTGATGGCCCCGGGCAGTCCCGTACCC	no		trans69	no	no	CP000031.2	3139174-3139015	Ruegeria pomeroyi DSS-3	246200	other	Co-ordinates of Table S4	1. Validated by qRT PCR and Northern Blotting. 2. The strand mentioned in the supplementary document Table S4 is "-", hence we have considered the "Reverse Complement" sequence. Please suggest if our approach is correct? 3. Not enough sequences in outlist JA	#NAME?
192	27065955	TAGTGATACCCATAAGTGAGACACAAAATGAAACCTCTCACTTGGTATCCTAAGTTATTCAATGACTTGGATTGATGGAGGCAAGTCCGGTACTCGCCTCCATCACAAAATCAACGACTTAGACCGATGCGTTGAGGCAAGGC	no		trans42	no	no	CP000031.2	1273825-1273683	Ruegeria pomeroyi DSS-3	246200	other	Co-ordinates of Table S4	1. Validated by Northern Blotting. 2. The strand mentioned in the supplementary document Table S4 is "-", hence we have considered the "Reverse Complement" sequence. Please suggest if our approach is correct?3. Not enough sequences in outlist JA	#NAME?
193	23937650	AGGACCUACGCUGCCCUAGAGGUUUUGCUAGGGAGGAGACGUGUGUGGCUGUAGCCACCCGUCCCGGGUACAAGUCCCGGGUGGUGAGGACGGUGUCUGUGGUUGUCUUCCCAGACUCUGCUUUCUGCCGUCUUCGGUCAAGUACCAGCUGGUGGUCCGCAUGUUUU	RF01789	full	EBER1	no	yes fig 2A			Epstein-Barr virus	10376	other	fig 2A	1. Validated by RT PCR. 2. The Species name mentioned in the article is "Epstein-Barr virus" without any specific strain. However The BLAST search resulted into multiple strains of "Human herpesvirus 4". Hence the GenBank ID and the related informations was not provided. Please suggest if our approach is correct? 3. The total length of the sequence is "167", however, after checking in Rfam, the m…	#NAME?
194	23937650	GUAAGUGGAC-UUUAAUUUUUUCUGCUAAGCCCAACACUCCACCACACCCAGGCACACA--------CUACA----CACACCCACCCGUCU-CAG	no		ebv-sisRNA-1	yes fig 6D	yes fig 6E			Epstein-Barr virus	10376	other	fig 6D	1. Validated by RT PCR and Northern Blotting. 2. The Species name mentioned in the article is "Epstein-Barr virus". without any specific mention of the strain. However The BLAST search resulted into multiple strains of "Human herpesvirus 4". Hence the GenBank ID and the related informations were not provided. Please suggest if our approach is correct?	#NAME?	RF02595
195	23937650	-			U6					Homo sapiens	9606	snRNA		1. Validated by Northern Blotting. 2. The accession number mentioned in the article for U6 snRNA is "NR_046494.1" (Homo sapiens RNA, U6 small nuclear 36, pseudogene (RNU6-36P), small nuclear RNA). We have not provided the sequence since the search resulted into message as "Record removed. This record was removed by RefSeq staff. Please contact info@ncbi.nlm.nih.gov for further details" along with…	#NAME?
196	23937650	GUAAGUGGAC-UUUAAGUUUUUCUGCUAAGCCCUACACUCCACCACACCCAGGCACACA--------CUACA----CACACCCACCCGUCU-CAG	no	no	sisRNA-1	yes fig 6D		AJ311196.1	97-177	Panine herpesvirus 1	159602	other	fig 6D	1. "Panine herpesvirus 1" synonym of "Pongine herpesvirus 1" 2. It is an alignment sequence.
197	23937650	GUAAGUGGAC-UUUAAGUUUUUCUGCUAAGCCCAACAUUCCACCACACCCAGGCACACA--------CUACA----CACACCCGCCCGACU-UAG	no	no	sisRNA-1	yes fig 6D		AJ311194.1	97-177	Gorilline herpesvirus 1	159604	other	fig 6D	1. "Gorilline herpesvirus 1" synonym of " Pongine herpesvirus 3". 2. It is an alignment sequence.
198	23937650	GUAAGUGGAC-UUUCAUUUAUUCCGCUCAGCCCACCACUCCACCACACCCAGGCACACA--------CUACA----CACAGCCACCCAUCU-CAG	no	no	sisRNA-1	yes fig 6D				Macacine herpesvirus 4	45455	other	fig 6D	1. The blast result does not matched to the our specific species so did not given the blast result 2. It is an alignment sequence.
199	23937650	GUAAGUGGAC-UCUUAGUUACUCUGCUCAGCCCACCACUCCACCACACCCAGGCACACA--------CUACA----CACAGCCACCCGUCU-CAG	no	no	sisRNA-1	yes fig 6D		AJ311199.1	97-177	Cercopithicine herpesvirus 15	45455	other	fig 6D	1. "Macacine herpesvirus 4" synonym of " Cercopithecine herpesvirus 15" 2. Unclear clear hair-pin structure in Figure 7, hence we have not provided the sequence.
200	23937650	UAAGUGGAC-UUUCAGUUAUUCUGCUCAGCCCACCACUCCACCACACCCAGGCACACA--------CUACA----CACAGCCACCCGUCU-CAG	no	no	sisRNA-1	yes fig 6D		X77781.1	86-165	unidentified herpesvirus	39059	other	fig 6D	1. The article mentions "Herpesvirus MF-1 from Macaca fascicularis (HVMF1, X77781). How ever in the BLAST search the Taxonomy of the species resulted into "unidentified herpesvirus" with ID: 39059. Hence we have provided the "unidentified herpesvirus". Please suggest if our approach is correct? 2. It is an alignment sequence. 3. In figure 6D the question mark at the first position in HVMF1 repres…
201	23937650	GUAAGUGGACUUUUCCAUUUUUCUGCUAAGCCCAACACUCCACCACAGCCAGGCACACA--------CUACA----CACACCCGCCCAUCU-CAG	no	no	sisRNA-1	yes fig 6D		AF200364.1	8823-8904	Papiine herpesvirus 1	106332	other	fig 6D	1. "Papiine herpesvirus 1" synonym of " Cercopithecine herpesvirus 12". 2. Unclear clear hair-pin structure in Figure 4, hence we have not provided the sequence. 3. It is an alignment sequence. 4. The BLAST search resulted into multiple co-ordinates, we have provided the top most co-ordinate. There more ranges present
202	23937650	GUAAGUGU---CUUUAAUUUUUAAGCCUCAUGCA-CAGCACACAAACACCAGGCACACAAACAGCAGCCACACUUCCACACGCGCCCGUCUCCAG	no	no	sisRNA-1	yes fig 6D		AF319782.2	122497-122587	Callitrichine herpesvirus 3	106331	other	fig 6D	1. Unclear clear hair-pin structure in Figure 4, hence we have not provided the sequence. 2. It is an alignment sequence. 3. The BLAST search resulted into multiple co-ordinates, we have provided the top most co-ordinate. There more ranges present
203	22721777	-			sqt 3' UTR					Danio rerio	7955	other		1. Validated by qRT-PCR. 2. The scientific name "Danio rerio" have been provided, as the article mentions "zebrafish" (Genbank common name). 3. We believe that the sequence is not provided in the article, hence GenBank ID, co-ordinates has not been provided.	#NAME?
204	25012903	-			LSR1 sRNA					Buchnera aphidicola str. LSR1	593275	other		1. Validated by qRT-PCR. 2. We believe that the sequence is not mentioned in the article or supplementary , hence we have not provided the sequence. 3. The article mentions that "The sequence data for directional RNAseq from all Buchnera samples were submitted to NCBI under study accession PRJNA212118 (5A- SRR935066, LSR1- SRR935070, Ak- SRR935071, Ua- SRR935072 and Sg- SRR935073)". 4. We have pr…	#NAME?
205	27018591	-												1. The article mentions about identification of 51 putative sRNAs in the A. pleuropneumoniae JL03 genome (Table 3). 2. Validation method is not provided for 51 putative sRNAs, hence we have not provided the sequences, Genbank ID and co-ordinates. 3. The article mentions about "Deep RNA-Seq", we believe that this is a computational method.	#NAME?
206	26863876	GUGUUUUUUAGAUGGAAAACUCCUUUAUUCUUUAACAGAUGUUUUCUGUUCUUUUUUUGGCAUAAACAAACAAAUCGUUGGUUUGUGCUAUACCACAUGUUAAUAUCAGCAAGUGGGGUAUUCUUUGAGAUUUGGAGUUAGAUUAGGGUGGUUUUGUAAAAUAUUUAUUAUUUUAUGCUCCUUUGUAAGUUCACCGCCCUGAACUACUUCUUU	no		CncR1	no	yes fig 5D	CP001173.1	536898-536686	Helicobacter pylori G27	563041	other	fig 5D	1. Validated by Northern Blot analysis and qRT PCR.	#NAME?	RF02650
207	25833751	AAGCGGGUGAUCGAGAGGGUUCUCUCGUCCGCUUCAUACCUCCCUGUUGGACUUGGGCCGAGCUUCUGCUCGGCCUUUUUUUU	no		SorY	no	yes fig S3	CP000143.2	1632645-1632727	Rhodobacter sphaeroides 2.4.1	272943	other	fig S3	Validated by Northern blotting and RT PCR.	#NAME?	RF02651
208	25774907	TTACTCACTCATAATCAAGGGCTGCCGCATGAAGTGGTAGAAAAGCATATTGCAGGCCATGCGATAAGCCGTCTCACAATTTGTGTGGTTATTACTATGCTTATTGCTGTTGCCGTAAATGTGCGGTGCGGGAGCCGCTGACGA	no		StyR-3	no	yes fig 1d	FJ746361.1	1-144	Salmonella enterica subsp. enterica serovar Typhi strain TY2 StyR-3	209261	other	Table 1	1. Validated by mPCR (multiplex PCR). 2. The BLAST search resulted into specific species name "Salmonella enterica subsp. enterica serovar Typhi strain TY2 StyR-3, complete sequence" with accession "FJ746361.1" (matches with StyR-3 article Genbank accession number FJ746361.1). Hence GenBank ID and the related information was provided.	#NAME?	RF02652
209	25774907	CCATGCGCTTGCGCTAAGAGACGTCAGGTATCTATGGAGGAACAAGTTATGGATACAAACGAACTTGGCTTAGTTAAGGCGCGTGTTGAACTGATCACCGCTATGCTCAAATGCGCAACCGCGTTTGTTGGCTTAGTTGGTGCGGTTTACGCCGTTCTTAACATGGCCTTCAACT	no		StyR-36	no	yes fig 1e	AE014613.1	2746379-2746553	Salmonella enterica subsp. enterica serovar Typhi Ty2	209261	other	Table 1	1. Validated by mPCR (multiplex PCR). 2. The BLAST search resulted into specific species name "Salmonella enterica subsp. enterica serovar Typhi Ty2, complete genome" with accession "AE014613.1" (matches with article Genbank accession number AE014613). Hence GenBank ID and the related information was provided. 3. Identical sequences so cannot have 2 sequences in SEED. JA	#NAME?
210	25774907	ATTCTTACTCAAAAAGACAAGGGAGGAATGCCGCAAGAAACCAAAGAAAATCATGGGTTTCATTAAACTTCATTATTGAAGAGGTTTAATAAAGCTGGTTCTATAGGTGCGCGCCTGCTCGTCTTTCATTGTGCCAGCTTTTCT	no		StyR-143	no	yes fig 1f	FJ746389.1	1-144	Salmonella enterica subsp. enterica serovar Typhi strain TY2 StyR-143	209261	other	Table 1	1. Validated by mPCR (multiplex PCR). 2. The BLAST search resulted into specific species name "Salmonella enterica subsp. enterica serovar Typhi strain TY2 StyR-143, complete sequence" with accession "FJ746389.1" (matches with StyR-143 article Genbank accession number FJ746389.1). Hence GenBank ID and the related information was provided.	#NAME?	RF02653
211	26578603	-												1. We believe that there is no validation process. How ever SHAPE (Selective 2′-hydroxyl acylation analyzed by primer extension) phosphorimages are provided, we are not clear whether it is a validation method. Please suggest how approach in such cases? 2. Stuctures in Figure 2 and Figure 3 show mutation at certain points. Please suggest us how to capture sequences in such cases?	#NAME?
212	23704938	TTGATCATAAAAAATTGATCGATAATAATTCTCATTATCATATTTGCATTTAACAAAACACGACCATATGGATAACAAAACCATAGCATTTGCAAGGGATAACGCACAGCTCTCTTCACTCCTGATGGGGCATATCGTTTTGCCTGACAAAGAGGGCGTGCTTTTGCGTAATT-GCCGAGTTATCAGGCAATTTCATGGGATATAAACGCCTGTAAACTCACCCGACG-A-ATAT-TATCGCTCTGAATTTTAAATAAATTTATTTTTCGCCAGCCACCCCGGTATTAACCCAGGCAGCCAGCATTTTTTATTTTCCTCATGGAGAATCGCTATGTCACGT	no		shuA	yes fig 8	yes fig S1	CP000034.1	3287129-3287465	Shigella dysenteriae Sd197	300267	other	fig 8	1.Validated by RT-PCR. 2.The accession ID mentioned in the article is "NC_007606.1" for the species name "Shigella dysenteriae Sd197". However the BLAST search resulted into the accession ID "CP000034.1" for the species name "Shigella dysenteriae Sd197". Hence we have considered it for mapping. 3. We have provided the sequences starting from (+1) mentioned in Figure 8 as we believe that it is a t…	#NAME?	RF02597
213	23704938	TTGATCATAAAAAATTGATCGATAATAATTCTCATTATCACGTTTGCATTTAACAAAACACGACCATATGGATAACAAAACCATAGCATTTGCAAGGGATAACGCACAGCTCTCTTCACTCCTGATGGGGCATATCGTTTTGCCTGACAAAGAGGGCGTGCTTTTGCGTAATT-GCCGAGTTATCAGGCAATTTCATGGGATATAAACGCCTGTAAACTCACCCGGCG-A-ATAT-TATCGCTCTGAATTTTAAATAAATTTATTTTTCGCCAGCCACCCCGGTATTAACCCAGGCAGCCAGCATTTTTTATTTTCCTCATGGAGAATCGMTATGTCACGT	no		chuA_EHEC	yes fig 8	no			Escherichia coli O157:H7 str. EDL933	155864	other	fig 8	1. Beta-galactosidase assay method considered for E.coli, as Nucleic acid sequences within the shuA 5' utr are conserved among pathogenic E. coli species. We considered it for curation. Please suggest if Beta-galactosidase assay method can be considered for validation 2. The BLAST search did not resulted into 100% identity match. Hence the GenBank ID and co-ordinate information was not provided. …	#NAME?
214	23704938	TTGATCATAAAAAATTGATCGATAATAATTCTCATTATCACGTTTGAGTTTAACAAAATATGACATCATGGATAACAAAATCATATCTTTTGTAAGGGAAAACGCACAGCACTCTTCACTTCAGACGTGGCGTACTACTTTGCCTGACAAAGAGGGCGTGCTTTTGCTGAATTATCAGAAATATTCGGCAATTTTACGGGATATATACGCCAATAGCTTCCCGTGGTG-ATATCT-AATC-ATTTGAATTGTAAATAAATTTATTTTTCGCCAGCCACCCCGGTATTAACCCAGGCAGCCAGCATTTTTTATTTTCCTCATGGAGAATCGCTATGTCACGT	no		chuA_EPEC	yes fig 8	no			Escherichia coli O127:H6 str. E2348/69	574521	other	fig 8	1. Beta-galactosidase assay method considered for E.coli, as Nucleic acid sequences within the shuA 5' utr are conserved among pathogenic E. coli species. We considered it for curation. Please suggest if Beta-galactosidase assay method can be considered for validation 2. The BLAST search did not resulted into 100% identity match. Hence the GenBank ID and co-ordinate information was not provided. …	#NAME?
215	23704938	TTGATCATAAAAAATTGATCGATAATAATTCTCATTATCACGTTTGAGTTTAACAAAATATGACATCATGGATAACAAAATCATATCTTTTGTAAGGGAAAACGCACAGCACTCTTCACTTCAGACGTGGCGTACTACTTTGCCTGACAAAGAGGGCGTGCTTTTGCTGAATTATCAGAAATATTCGGCAATTTTACGGGATATATACGCCTAATAGCT-TCCCGTGGTG-ATATCTAATTATTTGAATTGTAAATAAATTTATTTTTCGCCAGCCACCCCGGTATTAACCCAGGCAGCCAGCATTTTTTATTTTCCTCATGGAGAATCGCTATGTCACGT	no		chuA_UPEC	yes fig 8	no			Escherichia coli UTI89	364106	other	fig 8	1. Beta-galactosidase assay method considered for E.coli, as Nucleic acid sequences within the shuA 5' utr are conserved among pathogenic E. coli species. We considered it for curation. Please suggest if Beta-galactosidase assay method can be considered for validation 2. The BLAST search did not resulted into 100% identity match. Hence the GenBank ID and co-ordinate information was not provided. …	#NAME?
216	23704938	TTGATCATAAAAAATTGATCGATAATAATTCTCATTATCACGTTTGAGTTTAACAAAATATGACATCATGGATAACAAAATCATATCTTTTGTAAGGGAAAACGCACAGCACTCTTCACTTCAGACGTGGCGTACTACTTTGCCTGACAAAGAGGGCGTGCTTTTGCTGAATTATCAGAAATATTCGGCAATTTTACGGGATATATACGCCTAATAGCT-TCCCGTGGTG-ATATCTAATTATTTGAATTGTAAATAAATTTATTTTTCGCCAGCCACCCCGGTATTAACCCAGGCAGCCAGCATTTTTTATTTTCCTCATGGAGAATCGCTATGTCACGT	no		chuA_NMEC	yes fig 8	no			Escherichia coli S88	585035	other	fig 8	1. Beta-galactosidase assay method considered for E.coli, as Nucleic acid sequences within the shuA 5' utr are conserved among pathogenic E. coli species. We considered it for curation. Please suggest if Beta-galactosidase assay method can be considered for validation 2. The BLAST search did not resulted into 100% identity match. Hence the GenBank ID and co-ordinate information was not provided. …	#NAME?
217	23704938	TTGATCATAAAAAATTGATCGATAATAATTCTCATTATCACGTTTGCATTTAACAAAATATGGCCATATGGATAACAAAGCCATATCATTTACAAGGGATAACGCACAGCGCTCTTCACTCCTGATGGGGCATATCGTTTTGCCTGACAAAGAGGGCGTGCTTTTGCGTATTT-GCCGAGATACCAGGCAATTTCATGGGATATAAACGCCTGTAAACTCACCCGCGG-A-ATAT-TATCGCTCTGAATTTTAAATAAATTTATTTTTCGCCAGCCACCCCGGTATTAACCCAGGCAGCCAGCATTTTTTATTTTCCTCATGGAGAATCGCTATGTCACGT	no		chuA_ExPEC	yes fig 8	no			Escherichia coli UMN026	585056	other	fig 8	1. Beta-galactosidase assay method considered for E.coli, as Nucleic acid sequences within the shuA 5' utr are conserved among pathogenic E. coli species. We considered it for curation. Please suggest if Beta-galactosidase assay method can be considered for validation 2. The BLAST search did not resulted into 100% identity match. Hence the GenBank ID and co-ordinate information was not provided. …	#NAME?
218	25480817	-												1. We believe there is no validation process mentioned in the article. Hence we have not provided the ncRNA related information. 2. The article describes the high throughput sequencing of ncRNAs using bioinformatic analysis.	#NAME?
219	25785836	CUUCCGCCCUCCCCGCACAGGAGGACGGACCG-AGG-AACCGGUGCUCUCUGCCCUGACUGCUCCG-GCUCCUCAUCCUUCGGCCGACCGGGACCGCACACCCCACGGCC-GAU-GUUGCUCCGGGCUGCGGUGCCGAGAGGGCUGAGGGUCCCUCUCAGGCGC	no		scr5239	yes fig S8	yes fig 2b	AL939123.1	18911-19069	Streptomyces coelicolor A3(2)	100226	other	fig S8	1. Validated by colony PCR and Northern blot Analysis. 2. The species name mentioned in the article is "Streptomyces coelicolor" with no specific strain name. However in BLAST the sequence matches 100% with the species name "Streptomyces coelicolor A3(2) complete genome; segment 20/29". Hence we have considered it for mapping.	#NAME?	RF02605
220	25785836	--UCCGUCCUCCCCGCACAGGAGGACGGACCG-AGG-AACCGGUGCUCUCUGCCCUGACUGCUCCG-GCUCCUCAUCCUUCGGCCGACCGGG-CCGCACACCCCACGGCC-GAU-AUUGCUCCGGGCUGCGGUGCCGGGAGGGUUGAGGGUCCCUCCCAGGCGC	no		scr5239	yes fig S8	no			Streptomyces sp. 14	361319	other	yes fig S8	1. Sequences considered are alignment sequences mentioned in supplementary figure S8. 2. BLAST search did not resulted into 100% identity match, hence the GenBank ID and the coodinates are not provided.
221	25785836	CCUCCGUCUUCCCCGCACAGGAAGGCGGAUCG-AGG-AACCGGCGCUCUCUGCCCUGACUGCUCCG-GGUCCUCAUCCAUCGGCCGACCGGGACCGCACACCCCACGGCC-GUU-GCUGCUCCGGGCUGCGGUGCCGGGAGGGUUGAGGGUCCCUCUCAGGCGC	no		scr5239	yes fig S8	no	BA000030.4	3773499-3773657	Streptomyces avermitilis MA-4680 = NBRC 14893	227882	other	yes fig S8	1. Sequences considered are alignment sequences mentioned in supplementary figure S8. 2. The species name mentioned in the article is "Streptomyces avermitilis" with no specific strain name. However in BLAST the sequence matches 100% with the species name "Streptomyces avermitilis MA-4680 = NBRC 14893 DNA, complete genome". Hence we have considered it for mapping. 3. ID replaced with BA000030.3/3…
222	25785836	CCUCCACCCUCCCCGCACAGGAGGGUGGACCG-GGG-ACCCGGCACUCUCUGCCCUGACUGUUCCG-GCUCCCC-CAGACCGGCCCAC-GGGACCGCACACCCGACGGCC-GGUGGUUGCUCCGGGCUGCGGUGCCGGGCGGGUUGAGGGUCCCACCCAGGCGC	no		scr5239	yes fig S8	no	CP004370.1	1859550-1859707	Streptomyces albus J1074	457425	other	yes fig S8	1. Sequences considered are alignment sequences mentioned in supplementary figure S8. 2. The species name mentioned in the article is "Streptomyces albus" with no specific strain name. However in BLAST the sequence matches 100% with the species name "Streptomyces albus J1074, complete genome". Hence we have considered it for mapping. 3. ID replaced with ABYC01000352.1/1060-1217 (JA)
223	25785836	UCUCCGCUCUCCCCGCACAGGAGAGCGGACCG-AGG-CUCCGGCACUCUCUGCCCUGACUGCGCCG-GUGCCUC---CAGUGGCCGGG-GGCACCGCACACCGC-CGGCCAG---GUAGCUCCGGGCUGCGGUGCCGGACGGGCUGAGGGUCCCGUUCUGGCGC	no		scr5239	yes fig S8	no	AP009493.1	2691480-2691632	Streptomyces griseus subsp. griseus NBRC 13350	455632	other	yes fig S8	1. Sequences considered are alignment sequences mentioned in supplementary figure S8. 2. The species name mentioned in the article is "Streptomyces griseus" with no specific strain name. However in BLAST the sequence matches 100% with the species name "Streptomyces griseus subsp. griseus NBRC 13350 DNA, complete genome". Hence we have considered it for mapping.
224	25785836	CCUCCAUCCUCCCCGCACAGGAGGAUGGAACG-AGGUACCCGACGCUCUCUGCCCUGACUGCGUCG-AGACCUCCCACA-CGGCCGA--GGGACCGCACACCCC-CGGCC-GGAGCAAACUCCGGGCUGCGGUGCCGGGCGGGCUGAGGGUCCCGC-CGGGCGC	no		scr5239	yes fig S8	no	FR845719.1	5282669-5282824	Streptomyces venezuelae ATCC 10712	953739	other	yes fig S8	1. Sequences considered are alignment sequences mentioned in supplementary figure S8. 2. The species name mentioned in the article is "Streptomyces venezuelae" with no specific strain name. However in BLAST the sequence matches 100% with the species name "Streptomyces venezuelae ATCC 10712 complete genome". Hence we have considered it for mapping. 3. Coordinates swapped around in SEED (JA)
225	25785836	CUUCCGCCCUCCCCGCACAGGAGGGUGGAUCG-AGGCACACGGGGUGCUCUGCCCUGACCGCUCCGGGGGCCUC------AGGUCGGCCGG-----------CUGCGGCC-GA-UGCAACUCCGGGCUGCGGUGCCGGGCGGGUUGAGGGUCCCGCUCUGGCGC	no		scr5239	yes fig S8	no	CP002047.1	5057396-5057539	Streptomyces bingchenggensis BCW-1	749414	other	yes fig S8	1. Sequences considered are alignment sequences mentioned in supplementary figure S8. 2. The species name mentioned in the article is "Streptomyces bingchenggensis" with no specific strain name. However in BLAST the sequence matches 100% with the species name "Streptomyces bingchenggensis BCW-1, complete genome". Hence we have considered it for mapping.
226	25785836	CUUCCGCCCUCCCCGCACAGGAGGGUGGAUCGGAGGCACACGGCGCGCUCUGCCCUGACCGCUCCGUACGCCUCUU---GAGGUCGGCUG------------CU-CGGCC-GA--CGAGCUCCGGGCUGCGGUGCCGGGUGGGUUGAGGGUCCCGCCCCGGCGC	no		scr5239	yes fig S8	no			Streptomyces hygroscopicus	1912	other	yes fig S8	1. Sequences considered are alignment sequences mentioned in supplementary figure S8. 2. BLAST search did not resulted into specific species name, hence the GenBank ID and the coodinates are not provided.
227	25923724	GCGAGGAAGGAAACUUCCACAGCAUUCGGUUACCCCAUGAUGCUCAGGUCCGCCGCAUCUCCUGGGUCGUGGGGUCGGUCGGCUGGCCUCGGACUUGCGGAUUCCUCGUGCUGCAACCGGACCAGUCGACCCCCAUUCGAAACGCCGCUUCGAAAGAGGCGGCGUUUUCGU	RF02500	full	EcpR1	no	yes fig S1A	CP004140.1	1411680-1411850	Sinorhizobium meliloti 2011	1286640	other	fig S1A	1.Validated by RT-PCR and Northern blot Analysis. 2.The total length of the sequence is "171", however, after checking in Rfam, the mentioned length is (30 to 136) i.e. 107. Hence we considered to be a full sequence. Please suggest if our approach is correct?	#NAME?
228	26870012	AGGTTCTACCTGGGAAATCTGAAGTGGCTTTGCCACTTCTTTTTATGAGTGCAATTGCCTGACTGAAAAAAGTAAAAAGTCATGATAGATAACTTTTTAC	no		NsiR3_5452083f	no	no	BA000019.2	5452083-5452182	Nostoc sp. PCC 7120	103690	other	Co-ordinate of table S3	1.Validated by Northern blot Analysis. 2. As per article, the sRNA "NsiR3_5452083f" has been previously validated (Mitschke et al., 2011b), however it has been taken for comparision with other sRNAs (Figure 5). Hence we have considered it for mapping. Please suggest whether we can include the sRNAs validated from other references. 2.The strand mentioned in the supplementary document Table S3 is "…	#NAME?
229	26870012	AAGACACCAAAAACCAAACTTAATGGGTAATGACTCGGTGTCTCCCGTCATCAGCCCAAGCAAATCCCAGCATATTTTATGTGATGTGGTAAAAAGCCCGAAGCAGGCAAAACCAAATCCCAAAGCGGAAAAACAAAGAATGCTGAATTTGCTAATTTTTATGTCCACCCTAGTTGTAAAATTTCTCAACTGTTTCCTTATTAAATTTAACAATTTTGAAATCTGTGAATTTTGGAAAACCTGGTCAACCTGCACCAGG	no		2462444f	no	no	BA000019.2	2462444-2462702	Nostoc sp. PCC 7120	103690	other	Co-ordinate of table S3	1.Validated by Northern blot Analysis. 2.The strand mentioned in the supplementary document Table S3 is "fwd", hence we have considered it as "Forward strand". Please suggest if our approach is correct?	#NAME?
230	26870012	ATTCACGTTTGTGACTGTGAGTGTGGCTAATCACTAACTAGCCACTGTTGCTGATTGTTGGGAAGGTGTAGGGATAACTATCAAAAGTTTTCCCTGCATGACGGGCATCTATTTTAGATGCCC	no		NsiR9_4451847f	no	no	BA000019.2	4451847-4451969	Nostoc sp. PCC 7120	103690	other	Co-ordinate of table S3	1.Validated by Northern blot Analysis. 2.The strand mentioned in the supplementary document Table S3 is "fwd", hence we have considered it as "Forward strand" . Please suggest if our approach is correct?	#NAME?	RF02594
231	26870012	AAGGTACAAAAAGGTTAAAAGTTCATTAAAAAATCTTGGACTTAGAGTCTGTACCTCCTCGCTCTAATGTTTTAAGTATTCGCAATCCTAAACTCGTTAGTCGCATCCTCATTGAAAGTGTTTTCTCCTTGAGTGTATTACTTTTTATGGAGGTGTTGAACTTACAGCCAGAAATGCCTGCCTATTGGAATCAAGGATGCACGGTTTTAGGGATATTTGATTGCGGATAATGTCCACCTTAGTTGAGTTGTTTGATTCTGTTTTTTCCTATCTTCTCTGACAATCATATATTTACCAAACCGCCATTTGCTAATGAGATTTCCTATCTTAGCTAATGGCGG	no		268249f	no	no	BA000019.2	268249-268589	Nostoc sp. PCC 7120	103690	other	Co-ordinate of table S3	1.Validated by Northern blot Analysis. 2.The strand mentioned in the supplementary document Table S3 is "fwd", hence we have considered it as "Forward strand" . Please suggest if our approach is correct?	#NAME?
232	26870012	ACACAGCCGACACCTTCACTACGGAGGCTTTGTAGATAGTTGGTATGTTTAATTTTGTTCTGGCTACATTTTTGGTGAGTTTACTCACTGCATCTGGTTGGGCGGCGATCGCCTACCTATTTCCTCAGAATCATTCCCAAGATTCATGATCATCCATAACTCTTTTACCCAAGCGTCAGTACATGACGCTTG	no		3797603f	no	no	BA000019.2	3797603-3797794	Nostoc sp. PCC 7120	103690	other	Co-ordinate of table S3	1.Validated by Northern blot Analysis. 2.The strand mentioned in the supplementary document Table S3 is "fwd", hence we have considered it as "Forward strand" . Please suggest if our approach is correct?	#NAME?
233	26870012	GGGATGTTGTTATGCACTGGATTT-ATAGAGAGGTTTGGTGGTGAGCCAAACCTTTT	no		4547237r	yes fig 4A	yes fig 4B	BA000019.2	4547183-4547237	Nostoc sp. PCC 7120	103690	other	fig 4A	Validated by Northern blot Analysis.	#NAME?	RF025396
234	26870012	GGGATGTTGTTATGCACTGGATTT-AAAGAGAGGTTTGGTGATGAGCCAAACCTTTT	no		4547237r	yes fig 4A	no	CP003552.1	1515576-1515631	Nostoc sp. PCC 7524	28072	other	fig 4A	1. The sequence provided is an alignment sequence taken from figure 4A
235	26870012	GGGATGTTGTTATGCACTGGATTTTATAGAAAGGTTTGGTGGTGAGCCAAACCTTTTT	no		4547237r	yes fig 4A	no	CP000117.1	1926704-1926761	Anabaena variabilis ATCC 29413	240292	other	fig 4A	1. The sequence provided is an alignment sequence taken from figure 4A
236	26870012	GGGATGTTGTTATGCACTGGATTT-ATAGTCAGGTTTGGTGGTGAGCCAAACCTTTTT	no		4547237r	yes fig 4A	no	CP003548.1	3821066-3821122	Nostoc sp. PCC 7107	317936	other	fig 4A	1. The sequence provided is an alignment sequence taken from figure 4A
237	26870012	GGGATGTTGTTATGCACTGGATTT-ATATCAAGGTTTGGCTCACTACCAAACCTTTT	no		4547237r	yes fig 4A	no	CP003642.1	628774-628829	Cylindrospermum stagnale PCC 7417	56107	other	fig 4A	1. The sequence provided is an alignment sequence taken from figure 4A
238	26870012	GGGATGTTGTTATGCACTGGATTT-ATAGCAAGGTTTGGCTAATCACCAAACCTTTT	no		4547237r	yes fig 4A	no	CP003659.1	2540638-2540693	Anabaena cylindrica PCC 7122	272123	other	fig 4A	1. The sequence provided is an alignment sequence taken from figure 4A
239	26870012	GGGATGTTGTTATGCACTGGATTT-ATATGAAGGTTTGGTGGCTAACCAAACCTTTT	no		4547237r	yes fig 4A	no			Anabaenasp. PCC 7108	163908	other	fig 4A	1. The sequence provided is an alignment sequence taken from figure 4A 2. BLAST search did not resulted into specific species name with 100% identity match, hence we have not provided the Genbank ID and co-ordinates.
240	26870012	GGGATGTTGTTATGCACTGGATTT-ATAGCGAGGTTTGGTTAACCACCAAACCTTTT	no		4547237r	yes fig 4A	no	CP002059.1	1330116-1330171	Nostoc azollae 0708	551115	other	fig 4A	1. The sequence provided is an alignment sequence taken from figure 4A
241	26870012	GGGATGTTGTTATGCACTGGATTT-ATAGTGAGGTTTGGTGATCAGCCAAACCTCTTT	no		4547237r	yes fig 4A	no	CP007203.2	1886824-1886880	Nodularia spumigena CCY9414	313624	other	fig 4A	1. The sequence provided is an alignment sequence taken from figure 4A
242	26870012	GGGATGTTGTTATGCACTGGATTT-ATATAGAGGTTTGGTGATGAGCCAAACCTTTT	no		4547237r	yes fig 4A	no	CP003943.1	1679056-1679111	Calothrix sp. PCC 7507	99598	other	fig 4A	1. The sequence provided is an alignment sequence taken from figure 4A
243	26870012	GGGATGTTGTTATGCACTGGATTT-ATATAGAGGTTTGGCTCGTCGCCAAACCTTTTT	no		4547237r	yes fig 4A	no			Microchaete sp. PCC 7126	643473	other	fig 4A	1. The sequence provided is an alignment sequence taken from figure 4A 2. BLAST search did not resulted into specific species name with 100% identity match, hence we have not provided the Genbank ID and co-ordinates.
244	26870012	GGGATGTTGTTATGCACTGGATTT-ATATAGAGGTTTGGCGGTGAGCCAAACCTTTTT	no		4547237r	yes fig 4A	no	CP001037.1	871141-871197	Nostoc punctiforme PCC 73102	29133	other	fig 4A	1. The sequence provided is an alignment sequence taken from figure 4A
245	26870012	AGATGAATAGGATAAATCCTTCATCGAAAGAGAGTTGTGTACTTGTTTTCCGTGGTCAGATTAATTGTGTCAGGTGTGAGGAGAAATTATGTCAGTCACGTACATTGGCCAACAATTAGTACGTTTGGCTAACATCCGGGGTGAAAATGCGTAAGCTTGCTATTTGCAAGTGGGAGCAAAAGCACAATTAAACCTTGGGTTGATCTGTCGATCCAAGG	no		6178717f	no	no	BA000019.2	6178717-6178934	Nostoc sp. PCC 7120	103690	other	Co-ordinate of table S3	1.Validated by Northern blot Analysis. 2.The strand mentioned in the supplementary document Table S3 is "fwd", hence we have considered it as "Forward strand" . Please suggest if our approach is correct?	#NAME?
246	26870012	ATGGGAATTGTGAGGATAGAAATGATTAACAGTCCAAGTACGGCATAGATCAACGTTCTTGTTGTTCACATCATTGATATTCCTTTCAATCTATTAAATTTTATTTTTCCTATTTTCCAGAGTCCAAGGTGTATTGCCACTTTCAAGCTACTTCGACGGGGTAAAACCCGTC	no		NsiR8_4547556r	no	no	BA000019.2	4547556-4547385	Nostoc sp. PCC 7120	103690	other	Co-ordinate of table S3	1.Validated by Northern blot Analysis. 2.The strand mentioned in the supplementary document Table S3 is "rev", hence we have considered the "Reverse Complement" sequence. Please suggest if our approach is correct?	#NAME?	RF02593
247	24441309	GGCCCGGGGAAGUGGAGGGGGAUCGCCCGGGUCUCUGUUGGCAGAGUCCGGGCGAUCCUCUGAGACCCUCCGGGCC	no		EBv-sisRNA-2	no	yes	V01555.2	12566-12641							RF02598

## Sheet: May 2016
No.	PMID	Sequence (RNA or DNA)	In Rfam? http://rfam.xfam.org/search	Full or partial?	ncRNA name	Part of an alignment?	Has secondary structure?	Genbank ID	Coordinates	Species name	NCBI taxid	ncRNA type	Where sequence came from	Comments	In RNAcentral? (computed automatically)	Created new Rfam family?
1	23443158	-												1. The article is a "Review article".	#NAME?
2	23324602	-												1. No Experimental validation	#NAME?
3	25030700	TATGGCCGGAGCAGGAGTCCGTGCAGAAAACCTGCACCACTTCCTCGATGCCGGAGTGCTGGAAGTCCATAGCTCCGCGGGAGCGTGGCAAGCCTCACCGATGCGTTATCGTAATCAAGGATTGTCCATGTCATCAGATGAACACGCGGACGAGTATTCGCGTTATATCGTAGACGGGGCGGCGGTTGCTGAAATGAAAGGAATCATTGAACGCCATCAGGCCAAATGATTTTTACCGTTGCATCATGTCGCCCAATATGATGCTTGCTCGTACCAGGCCCCTGCAATTTCAACAGGGGCCTTTTTTT	no		MicL	no	no	CP014225.1	155640 - 155947	Escherichia coli str. K-12 substr MG1655	511145	other	fig S1B	1. Validated by Northern Blotting. 2. MicL is synthesized as a 308-nucleotide (nt) primary transcript.	#NAME?	RF02654
4	25030700	AUUUUUACCGUUGCAUCAUGUCGCCCAAUAUGAUGCUUGCUCGUACCAGGCCCCUGCAAUUUCAACAGGGGCCUUUUUUU	no		MicL-S	no	yes fig 4B	CP014225.1	155640-155719	Escherichia coli str. K-12 substr MG1655	511145	other	fig 4B	1. Validated by Northern Blotting. 2. Predicated secondary structure of MicL-S (MicL-S (80 nt) is processed from MicL).	#NAME?
5	22229925	GGACCCCU----------CGGGUCACCUAGCCAACUGACGUUGUUAGUG	no	no	Qrr1	yes fig 3A	no	CP006606.1	246262-246291	Vibrio harveyi BB120	338187	other	fig 3A	1. Validated by RT-PCR. 2. The BLAST search of the sequence resulted into accession number "CP006606.1" (Vibrio campbellii ATCC BAA-1116 chromosome II, complete sequence) with 4 different co-ordinates such as "Range 1: 246262 to 246291 (100% identities); Range 2: 991960 to 991989 (100% identities); Range 3: 1517638 to 1517667 (100% identities); Range 4: 1962082 to 1962111 (100% identities)". We h…	#NAME?
6	22229925	CGACCCUUC-UUAAGCCGAGGGUCACCUAGCCAACUGACGUUGUUAGUG	RF00378	full	Qrr2	yes fig 3A	no	CP006606.1	1962082-1962129	Vibrio harveyi BB120	338187	other	fig 3A	1. Validated by RT-PCR. 2. The total length of the sequence is "48", however, after checking in Rfam, the mentioned length is (1 to 48) i.e. 48. Hence we considered to be a full sequence. Please suggest if our approach is correct? 3. The BLAST search of the sequence resulted into accession number "CP006606.1" (Vibrio campbellii ATCC BAA-1116 chromosome II, complete sequence) with 4 different co-o…	#NAME?
7	22229925	UGACCCUUC-UUAAGCCGAGGGUCACCUAGCCAACUGACGUUGUUAGUG	RF00378	full	Qrr3	yes fig 3A	no	CP006606.1	1517620-1517667	Vibrio harveyi BB120	338187	other	fig 3A	1. Validated by RT-PCR. 2. The total length of the sequence is "48", however, after checking in Rfam, the mentioned length is (1 to 48) i.e. 48. Hence we considered to be a full sequence. Please suggest if our approach is correct? 3. The BLAST search of the sequence resulted into accession number "CP006606.1" (Vibrio campbellii ATCC BAA-1116 chromosome II, complete sequence) with 4 different co-o…	#NAME?
8	22229925	AGACCCUUA-UUAAGCCGAGGGUCACCUAGCCAACUGACGUUGUUAGUG	RF00378	full	Qrr4	yes fig 3A	no	CP006606.1	246244-246291	Vibrio harveyi BB120	338187	other	fig 3A	1. Validated by RT-PCR. 2. The total length of the sequence is "48", however, after checking in Rfam, the mentioned length is (1 to 48) i.e. 48. Hence we considered to be a full sequence. Please suggest if our approach is correct? 3. The BLAST search of the sequence resulted into accession number "CP006606.1" (Vibrio campbellii ATCC BAA-1116 chromosome II, complete sequence) with 4 different co-o…	#NAME?
9	22229925	UGACCCUU--UUAAGCCGAGGGUCACCUAGCCAACUGACGUUGUUAGUG	RF00378	full	Qrr5	yes fig 3A	no	CP006606.1	991943-991989	Vibrio harveyi BB120	338187	other	fig 3A	1. Validated by RT-PCR. 2. The total length of the sequence is "47", however, after checking in Rfam, the mentioned length is (1 to 47) i.e. 47. Hence we considered to be a full sequence. Please suggest if our approach is correct? 3. The BLAST search of the sequence resulted into accession number "CP006606.1" (Vibrio campbellii ATCC BAA-1116 chromosome II, complete sequence) with 4 different co-o…	#NAME?
10	22229925	UGACCCUUG-UUAAGCCGAGGGUCACCUAGCCAACUGACGUUGUUAGUG	RF00378	full	Qrr2	yes fig 3A	no			Vibrio cholerae C6706	948564	other	fig 3A	1. Validated by RT-PCR. 2. The total length of the sequence is "48", however, after checking in Rfam, the mentioned length is (1 to 48) i.e. 48. Hence we considered to be a full sequence. Please suggest if our approach is correct? 3. The BLAST search for the sequence did not result into specific strain "V. cholerae strain C6706 biovar El Tor" mentioned in the article. Hence we have not provided t…	#NAME?
11	22229925	UGACCCUUAAUUAAGCCGAGGGUCACCUAGCCAACUGACGUUGUUAGUG	RF00378	full	Qrr3	yes fig 3A	no			Vibrio cholerae C6706	948564	other	fig 3A	1. Validated by RT-PCR. 2. The total length of the sequence is "49", however, after checking in Rfam, the mentioned length is (1 to 49) i.e. 49. Hence we considered to be a full sequence. Please suggest if our approach is correct? 3. The BLAST search for the sequence did not result into specific strain "V. cholerae strain C6706 biovar El Tor" mentioned in the article. Hence we have not provided t…	#NAME?
12	22229925	UGACCCUUC--UAAGCCGAGGGUCACCUAGCCAACUGACGUUGUUAGUG	RF00378	full	Qrr4	yes fig 3A	no			Vibrio cholerae C6706	948564	other	fig 3A	1. Validated by RT-PCR. 2.The total length of the sequence is "47", however, after checking in Rfam, the mentioned length is (1 to 47) i.e. 47. Hence we considered to be a full sequence. Please suggest if our approach is correct? 3. The BLAST search for the sequence did not result into specific strain "V. cholerae strain C6706 biovar El Tor" mentioned in the article. Hence we have not provided th…	#NAME?
20	22229925	TGACCCTTTA-AGCCAAAGGGTCA-CCTAGCCAACTGACGTTGTTAGTGA	no	no	Qrr1 sRNA	yes fig 6A	no	CP000020.2	1033294-1033341	Vibrio fischeri ES114	312309	other	fig 6A	1. Sequence alignment of qrr1 genes taken from Figure 6 of the article.	#NAME?
21	22229925	TGACCCTTTA-AGCCAAAGGGTCA-CCTAGCCAACTGACGTTGTTAGTGA	no	no	Qrr1 sRNA	yes fig 6A	no	CP001139.1	1025251-1025298	Vibrio fischeri MJ11	388396	other	fig 6A	1. Sequence alignment of qrr1 genes taken from Figure 6 of the article.	#NAME?
22	22229925	TGACCCTTTA-AGCCAAAGGGTCA-CCTAGCCAACTGACGTTGTTAGTGA	no	no	Qrr1 sRNA	yes fig 6A	no	FM178379.1	2009779-2009826	Aliivibrio salmonicida LFI1238	316275	other	fig 6A	1. Sequence alignment of qrr1 genes taken from Figure 6 of the article.	#NAME?
23	22229925	TGACTCTT---AAGTTAAGAGTCAACCTAGCCAACTGACGTTGTTTGTGG	no	no	Qrr1 sRNA	yes fig 6A	no			Photobacterium angustum S14	314292	other	fig 6A	1. Sequence alignment of qrr1 genes taken from Figure 6 of the article.	#NAME?
24	22229925	TGACTCTT---AAGTTAAGAGTCAACCTAGCCAACTGACGTTGTTTGTGG	no	no	Qrr1 sRNA	yes fig 6A	no			Photobacterium sp. SKA34	121723	other	fig 6A	1. Sequence alignment of qrr1 genes taken from Figure 6 of the article.	#NAME?
25	22229925	TAACTCTT---AC-TTAAGAGTTAACCTAGCCAACTGACGTTGTTTGTGG	no	no	Qrr1 sRNA	yes fig 6A	no			Photobacterium damselae subsp. damselae CIP 102761	675817	other	fig 6A	1. Sequence alignment of qrr1 genes taken from Figure 6 of the article.	#NAME?
26	22229925	TGACTCTA---AAATTTAGAGTCAACCTAGCCAACTGACGTTGTTTGTGG	no	no	Qrr1 sRNA	yes fig 6A	no			Photobacterium leiognathi	553611	other	fig 6A	1. Sequence alignment of qrr1 genes taken from Figure 6 of the article.	#NAME?
27	22229925	TGACTCTT---AA-TGTAGAGTCAACCTAGCCAACTGACGTTGTTTGTGG	no	no	Qrr1 sRNA	yes fig 6A	no	CR378666.1	200156-200201	Photobacterium profundum SS9	298386	other	fig 6A	1. Sequence alignment of qrr1 genes taken from Figure 6 of the article.	#NAME?
28	22229925	TGACCCT-------TCTAGGGTCA-CCTAGCCAACTGACGTTGTTTGTGA	no	no	Qrr1 sRNA	yes fig 6A	no			Grimontia hollisae CIP 101886	675812	other	fig 6A	1. Sequence alignment of qrr1 genes taken from Figure 6 of the article. 2. The BLAST search of the sequence resulted into "Grimontia hollisae strain ATCC 33564 chromosome 1, complete sequence". However the strain mentioned in the article is "Grimontia hollisae CIP 101886", as this does not match hence we have not provided the Genbank ID and co-ordinates.	#NAME?
29	22229925	TGACCCG--------CAAGGGTCA-CCTAGCCAACTGACGTTGTTAGTGA	no	no	Qrr1 sRNA	yes fig 6A	no			Vibrio cholerae C6706	948564	other	fig 6A	1. Sequence alignment of qrr1 genes taken from Figure 6 of the article.	#NAME?
30	22229925	TGACCCG--------CAAGGGTCA-CCTAGCCAACTGACGTTGTTAGTGA	no	no	Qrr1 sRNA	yes fig 6A	no	CP001235.1	1112172-1112212	Vibrio cholerae O395	345073	other	fig 6A	1. Sequence alignment of qrr1 genes taken from Figure 6 of the article. 2. The BLAST search of the sequence resulted into two different description with chromosome 1 and chromosome 2 having accession ID's "CP001235.1 and CP000627.1".	#NAME?
31	22229925	GGACCC---------CTCGGGTCA-CCTAGCCAACTGACGTTGTTAGTGA	no	no	Qrr1 sRNA	yes fig 6A	no	CP006606.1	246262-246292	Vibrio campbellii ATCC BAA-1116	338187	other	fig 6A	1. Sequence alignment of qrr1 genes taken from Figure 6 of the article. 2. The BLAST search of the sequence mentioned resulted into accession number "CP006606.1" (Vibrio campbellii ATCC BAA-1116 chromosome II, complete sequence) with 4 different co-ordinates such as "Range 1: 246262 to 246292 (100% identities); Range 2: 991990 to 991989 (100% identities); Range 3: 1962081 to 1962111 (100% identit…	#NAME?
32	22229925	CGACCC---------CTCGGGTCA-CCTAGCCAACTGACGTTGTTAGTGA	no	no	Qrr1 sRNA	yes fig 6A	no	BA000031.2	2207453-2207492	Vibrio parahaemolyticus RIMD 2210633	223926	other	fig 6A	1. Sequence alignment of qrr1 genes taken from Figure 6 of the article.	#NAME?
33	22229925	TGACCTT--------C--GGGTCA-CCTAGCCAACTGACGTTGTTAGTGG	no	no	Qrr1 sRNA	yes fig 6A	no	FM954972.2	1015081-1015119	Vibrio tasmaniensis LGP32	575788	other	fig 6A	1. Sequence alignment of qrr1 genes taken from Figure 6 of the article. 2. Vibrio tasmaniensis LGP32 is a synonym of "Vibrio splendidus LGP32". 3. The BLAST search of the sequence resulted into different accession numbers "FM954972.2 and FM954973.2" of chromosome 1 and chromosome 2.	#NAME?
34	22229925	CGACCC---------CTCGGGTCA-CCTAGCCAACTGACGTTGTTAGTGA	no	no	Qrr1 sRNA	yes fig 6A	no	AE016795.3	3159145-3159183	Vibrio vulnificus CMCP6	216895	other	fig 6A	1. Sequence alignment of qrr1 genes taken from Figure 6 of the article. 2. The BLAST search of the sequence resulted into two different description with chromosome 1 and chromosome 2 having accession ID's "AE016795.3 and AE016796.2".	#NAME?
35	22229925	TGACCC---------CTCGGGTCA-CCTAGCCAACTGACGTTGTTAGTGA	no	no	Qrr1 sRNA	yes fig 6A	no	BA000037.2	1211516-1211554	Vibrio vulnificus YJ016	196600	other	fig 6A	1. Sequence alignment of qrr1 genes taken from Figure 6 of the article.	#NAME?
36	22229925	UGACCCUU--UAAGCCAAAGGGUCACCUAGCCAACUGACGAAGUUAGUG	no	no	Qrr1 sRNA	yes fig 6A	no			Vibrio fischeri	668	other	fig 6A	1. Sequence alignment of qrr1 genes taken from Figure 6 of the article. 2. Aliivibrio fischeri is a synonym of "Vibrio fischeri". 3. There is no specific strain mentioned for the vibrio fischeri of Figure 6. Hence we have not provided the Genbank ID and co-ordinates.	#NAME?
37	22900016	-												1. No Experimental validation.	#NAME?
38	21768388	GAAAGACGCGCAUUUGUUAUCAUCAUC--CCUGAAUUCAGAGAUGAAAUUUUGGCCACUCA-UGAGUGGCCUUUU	RF00078	full	MicA	yes fig 4A	no			Escherichia coli K12	83333	other	fig 4A	1. Validated by Northern blot. 2. The BLAST search did not result into 100% identity, hence we have not provided GenBank ID and co-ordinates. 3. The total length of the sequence is "75". However, after checking in Rfam, the mentioned length is (1 to 72) i.e. 72. Hence we considered to be a full sequence. Please suggest if our approach is correct?	#NAME?
39	21768388	GAAAGACGCGCAUUUGUUAUCAUCAUC--CCUGAAUUCAGAGAUGAAAUUUUGGCCACUCA-CGAGUGGCCUUUU	RF00078	full	MicA	yes fig 4A	no			Escherichia coli CFT073	199310	other	fig 4A	1. In the article no specific strain name was mentioned, thus no match was found in BLAST. 2. The total length of the sequence is "75". However, after checking in Rfam, the mentioned length is (1 to 72) i.e. 72. Hence we considered to be a full sequence. Please suggest if our approach is correct?	#NAME?
40	21768388	GAAAGACGCGCAUUUGUUAUCAUCAUC--CCUGAAUUCAGAGAUGAAAUUUUGGCCACUCC-CGAGUGGCCUUUU	RF00078	full	MicA	yes fig 4A	no			Shigella flexneri 2a	42897	other	fig 4A	1. In the article no specific strain name was mentioned, thus no match was found in BLAST. 2. The total length of the sequence is "75". However, after checking in Rfam, the mentioned length is (1 to 72) i.e. 72. Hence we considered to be a full sequence. Please suggest if our approach is correct?	#NAME?
41	21768388	GAAAGACGCGCAUUUGUUAUCAUCAUC--CCUGUUUUCAGCGAUGAAAUUUUGGCCACUCCGUGAGUGGCCUUUU	RF00078	full	MicA	yes fig 4A	no			Salmonella	590	other	fig 4A	1. In the article no specific strain name was mentioned, thus no match was found in BLAST. 2. The total length of the sequence is "75". However, after checking in Rfam, the mentioned length is (1 to 73) i.e. 73. Hence we considered to be a full sequence. Please suggest if our approach is correct?	#NAME?
42	21768388	GAAAGACGCGCAUUUGUUAUCAUCAUC--CCUUCUAUUAGAGAUGUUAAUUUGGCCACAGUGA-UGUGGCCUUUU	RF00078	full	MicA	yes fig 4A	no			Yersinia pestis strain KIM	187410	other	fig 4A	1. In the article no specific strain name was mentioned, thus no match was found in BLAST. 2. The total length of the sequence is "75". However, after checking in Rfam, the mentioned length is (1 to 72) i.e. 72. Hence we considered to be a full sequence. Please suggest if our approach is correct? 3. The species "Yersinia pestis KIM" is also known as "Yersinia pestis KIM10+"	#NAME?
43	21768388	GAAAGACGCGCAUUUAUUAUCAUCAUC--CCU---AUUAGAGAUGUUUAUUUGGCCACAGUUUCUGUGGCCUUUU	RF00078	full	MicA	yes fig 4A	no			Erwinia carotovora	554	other	fig 4A	1. In the article no specific strain name was mentioned, thus no match was found in BLAST. 2. The total length of the sequence is "75". However, after checking in Rfam, the mentioned length is (1 to 70) i.e. 70. Hence we considered to be a full sequence. Please suggest if our approach is correct? 3. The species Erwinia carotovora is also known as "Pectobacterium carotovorum"	#NAME?
44	21768388	GAAAGACGCGCAUUUGUUAUCAUCAUC--CCUGUCAUCAGAGAUGCAUAUUUGGCCACAUUGA-UGUGGCCUUUU	RF00078	full	MicA	yes fig 4A	no			Serratia marcescens	615	other	fig 4A	1. In the article no specific strain name was mentioned, thus no match was found in BLAST. 2. The total length of the sequence is "75". However, after checking in Rfam, the mentioned length is (1 to 72) i.e. 72. Hence we considered to be a full sequence. Please suggest if our approach is correct?	#NAME?
45	21768388	GAAAGACGCGCAUUUAUUAUCAUCAUCAUCCCUGAAUCAGAGAUGAAAGUUUGGCCACAGUGA-UGUGGCCUUUU	RF00078	full	MicA	yes fig 4A	no			Klebsiella pneumoniae	573	other	fig 4A	1. In the article no specific strain name was mentioned, thus no match was found in BLAST. 2. The total length of the sequence is "75". However, after checking in Rfam, the mentioned length is (1 to 74) i.e. 74. Hence we considered to be a full sequence. Please suggest if our approach is correct?	#NAME?
46	21768388	-			RybB					Escherichia coli K12	83333	other		1. The article mentions about validation of RybB by Northern blot, however there is no proper sequence provided. Hence we did not considered it for mapping.	#NAME?
47	27112796	GATTTAGACACTCTACGAAATCGTTGGGCCCTACTGGACAAGCCTTTGGCCAGAATCCACTTTCAGGGGGTGGAGGGTAGCATAGGGTATCACCCAATTGCCACTCCTTTGATCCCGCGACACTACTAGAAGCCTAAAGTTCGCGGTTGGCCCTACTAATCGGCATCGCACCCCGCCGGACCTCCCCCCATCAACGGCTGTCACAGTCTGGGGCGGGAGTCCGTGGGCGTCTGGATGTCC	no		BSR0441	no	no	AE008918.1	466022-466261	Brucella melitensis bv. 1 str. 16M	224914	other	Fig 1A	1. Validated by Northern Blotting and qRT-PCR. 2. The genomic location of this sRNA is shown in Fig. 1A. BSR0441 is 240 nt, encoded in a clockwise orientation at base pairs 466022–466261 on chromosome II of B. melitensis. Hence using this co-ordinates of Brucella melitensis 16M chromosome II, complete sequence (240 nt) we have generated the sequence.	#NAME?	RF02655
48	22080557	CGGAGCCTAGAAACTCCACGCAGACAGCGGCACCCACCTCCGAGAATTTGGTGGGTTTTTTGTGCCTGGCCGAAAGGCCTGGCACGGCTCGGCGTTCTTGCGCCGGGAGGGCGGCGAATACAACACCCGCAAGGGGAATAAGCCCGCCGGCTGTCTGCGGTTTCTAGCCTCCCGGCATCC	RF02221	full	sX1	no	no	AM039952.1	78978–78799	Xanthomonas campestris pv. vesicatoria str. 85-10	316273	other	Table 1	1. Validated by Northern blot. 2. The total length of the sequence is "180", however, after checking in Rfam, the mentioned length is (1 to 180) i.e. 180Hence we considered to be a full sequence. Please suggest if our approach is correct? 3. The given strand is "-" (negative), hence we have provided the reverse complement.	#NAME?
49	22080557	CGGAGCCTAGAAACTCCACGCAGACAGCGGCACCCACCTCCGAGAATTTGGTGGGTTTTTTGTGCCTGGCCGAAAGGCCTGGCACGGCTCGGCGTTCTTGCGCCGGGAGGGCGGCGAATACAACACCCGCAAGGGGAATAAGCCCGCCGGCTGTCTGCGGTTT	RF02221	full	sX1	no	no	AM039952.1	78978–78816	Xanthomonas campestris pv. vesicatoria str. 85-10	316273	other	Table 1	1. Validated by Northern blot 2. The total length of the sequence is "163", however, after checking in Rfam, the mentioned length is (1 to 163) i.e. 163 Hence we considered to be a full sequence. Please suggest if our approach is correct? 3. The given strand is "-" (negative), hence we have provided the reverse complement.	#NAME?
50	22080557	CGGAGCCTAGAAACTCCACGCAGACAGCGGCACCCACCTCCG	no	no	sX1	no	no	AM039952.1	78978–78937	Xanthomonas campestris pv. vesicatoria str. 85-10	316273	other	Table 1	1. Validated by Northern blot. 2. The given strand is "-" (negative), hence we have provided the reverse complement.	#NAME?
51	22080557	ACCAGCTGTGCAGCCCTAGAGCATCTAGGCAGCTTAAAGGGTGCAGGCATCCGCAGTTGGACCACATTCGCTCACCGACAGACACCGCGCACCGCGCGGTGTCTTCGTTT	RF02222	full	sX2	no	no	AM039952.1	85087-85196	Xanthomonas campestris pv. vesicatoria str. 85-10	316273	other	Table 1	1. Validated by Northern blot 2. The total length of the sequence is "111", however, after checking in Rfam, the mentioned length is (1 to 111) i.e. 111 Hence we considered to be a full sequence. Please suggest if our approach is correct?	#NAME?
52	22080557	ATCTAGGCAGCTTAAAGGGTGCAGGCATCCGCAGTTGGACCACATTCGCTCACCGACAGACACCGCGCACCGCGCGGTGTCTTCGTTT	RF02222	full	sX2	no	no	AM039952.1	85109–85196	Xanthomonas campestris pv. vesicatoria str. 85-10	316273	other	Table 1	1. Validated by Northern blot 2. The total length of the sequence is "89", however, after checking in Rfam, the mentioned length is (1 to 89) i.e. 89 Hence we considered to be a full sequence. Please suggest if our approach is correct?	#NAME?
53	22080557	AGGAGCAACTGCTTGGGTAGCGCAAACTCTCTTTTTGCCTTACTCGCCACATAGTCGCCTAAACTGTGTGGCCATATATCTAAAATAATAAA	no	no	sX3	no	no	AM039952.1	1233578-1233669	Xanthomonas campestris pv. vesicatoria str. 85-10	316273	other	Table 1	1. Validated by Northern blot.	#NAME?
54	22080557	TTTGCCTTACTCGCCACATAGTCGCCTAAACTGTGTGGCCATATATCTAAAATAATAAA	no	no	sX3	no	no	AM039952.1	1233611–1233669	Xanthomonas campestris pv. vesicatoria str. 85-10	316273	other	Table 1	1. Validated by Northern blot.	#NAME?
55	22080557	GTAGGGGACACTTCCCACTGAGGGTTTCCCGGCGTAAGTTCCTGAACAATTTGCGGAAATTGGTGTGGGTCGTATTGTCCCCCCCTCTCCGCCAGATTGAGGCGAGTAGGTGCGCCAGTGCCGCGTGGGTTTCGCCGGCGGCATTGGGGGGTGAGA	RF02223	full	sX4	no	no	AM039952.1	1235373–1235528	Xanthomonas campestris pv. vesicatoria str. 85-10	316273	other	Table 1	1. Validated by Northern blot 2. The total length of the sequence is "156", however, after checking in Rfam, the mentioned length is (1 to 156) i.e. 156 Hence we considered to be a full sequence. Please suggest if our approach is correct?	#NAME?
56	22080557	ACGACCCGCCAGTCCTGCGTTACGAAGTCCGTTTGCTCCCCTCCCCTCACGGCTTCGGACTGGCGGGTCTT	RF02224	full	sX5	no	no	AM039952.1	1899107–1899037	Xanthomonas campestris pv. vesicatoria str. 85-10	316273	other	Table 1	1. Validated by Northern blot. 2. The total length of the sequence is "71", however, after checking in Rfam, the mentioned length is (23 to 71) i.e. 49 Hence we considered to be a full sequence. Please suggest if our approach is correct? 3. The given strand is "-" (negative), hence we have provided the reverse complement.	#NAME?
57	22080557	CGAAGTCCGTTTGCTCCCCTCCCCTCACGGCTTCGGACTGGCGGGTCTT	RF02224	full	sX5	no	no	AM039952.1	1899085–1899037	Xanthomonas campestris pv. vesicatoria str. 85-10	316273	other	Table 1	1. Validated by Northern blot. 2. The total length of the sequence is "49", however, after checking in Rfam, the mentioned length is (1 to 49) i.e. 49 Hence we considered to be a full sequence. Please suggest if our approach is correct? 3. The given strand is "-" (negative), hence we have provided the reverse complement.	#NAME?
58	22080557	TCACCGAAGCCAAAGAGGACGCCATGAAGTTCAAGCACATCCTGATGCTCACCCTCGGTGCGGCCGCAGTCGCAGCGCTTCCCGCCATGGCCCAGGCCGCTCCGCAGCAGACCGGACAGGGCGCCGCGGCTCAAAAGGCCGATGACGCGAAGGCCAAGACCGAAGCCGAACGCAAAGCCGAACGCCGCGCTGCCGCCGCTGCGCAGAAGCCCAAGGCCGACAGCGCCCCGCGCGAGGAAGAGGAAGAAGAAAAGCCTGCACGCTGATCGCGCGGCCTAGCGGCCAGGTGCTACCGACGCCCCGGCATTGCCGGGGCGTTCGCTTTTGGGGTAGCTGTGTAA	RF02225	full	sX6	no	no	AM039952.1	1971505–1971845	Xanthomonas campestris pv. vesicatoria str. 85-10	316273	other	Table 1	1. Validated by Northern blot 2. The total length of the sequence is "341", however, after checking in Rfam, the mentioned length is (1 to 341) i.e. 341 Hence we considered to be a full sequence. Please suggest if our approach is correct?	#NAME?
59	22080557	AGTTTTTCTATCGCGGGGACGGCGGAGTCAGTGCCGTCGCTTCTCGCGGTAGATCTATCGAAGGCCAGGAGGGCAGGCGCCATGGACGGCGCATT	RF02226	full	sX7	no	no	AM039952.1	1995660–1995754	Xanthomonas campestris pv. vesicatoria str. 85-10	316273	other	Table 1	1. Validated by Northern blot 2. The total length of the sequence is "95", however, after checking in Rfam, the mentioned length is (1 to 95) i.e. 95 Hence we considered to be a full sequence. Please suggest if our approach is correct?	#NAME?
60	22080557	CTTCGCTGGCCACCTCGGCGAAGAAAGGGTTTGGGAAACAACGACTTATGCGCCTAGTGCAAGTCTCGTTTCCCGCTCCAAATTCGAACCCTGGATATCGCTCGATATCCAGGGTTTT	RF02227	full	sX8	no	no	AM039952.1	2740875–2740992	Xanthomonas campestris pv. vesicatoria str. 85-10	316273	other	Table 1	1. Validated by Northern blot 2. 2.The total length of the sequence is "118", however, after checking in Rfam, the mentioned length is (1 to 82) i.e. 82 Hence we considered to be a full sequence. Please suggest if our approach is correct?	#NAME?
61	22080557	CTTCGCTGGCCACCTCGGCGAAGAAAGGGTTTGGGAAACAACGACTTATGCGCCTAGTGCAAGTCTCGTTTCCCGCTCCAAA	RF02227	full	sX8	no	no	AM039952.1	2740875–2740956	Xanthomonas campestris pv. vesicatoria str. 85-10	316273	other	Table 1	1. Validated by Northern blot 2. 2.The total length of the sequence is "82", however, after checking in Rfam, the mentioned length is (1 to 82) i.e. 82 Hence we considered to be a full sequence. Please suggest if our approach is correct?	#NAME?
62	22080557	AGGCGCTGCTCGGACACCCCGGCTCCGCTGCGCCGGCCATGCCAGCTGACGGCTGGTCGCGGTGTGATGTCGACC	RF02228	full	sX9	no	no	AM039952.1	2929816–2929890	Xanthomonas campestris pv. vesicatoria str. 85-10	316273	other	Table 1	1. Validated by Northern blot 2.The total length of the sequence is "75", however, after checking in Rfam, the mentioned length is (1 to 75) i.e. 75 Hence we considered to be a full sequence. Please suggest if our approach is correct?	#NAME?
63	22080557	AAGGAGCGTAGAAACTCCTCTAGTAGCGGTACCCACCTCCGTCAAACTGGTGGGTTTTTTGTGCCTGCCTGCAGGTACAAACCGACGCGATGCCTGCGTCGGGAGGGCGGCTAATACAACACTCCTTCGGGAGGAATACGCCCGCCGACTACTAGCGGTTTCTAACCTCCCGACATCCC	RF02221	full	sX10	no	no	AM039952.1	3850318–3850496	Xanthomonas campestris pv. vesicatoria str. 85-10	316273	other	Table 1	1. Validated by Northern blot . 2. The total length of the sequence is "180", however, after checking in Rfam, the mentioned length is (98 to 179) i.e. 82. Hence we considered to be a full sequence. Please suggest if our approach is correct?	#NAME?
64	22080557	GTCGGGAGGGCGGCTAATACAACACTCCTTCGGGAGGAATACGCCCGCCGACTACTAGCGGTTTCTAACCTCCCGACATCCC	RF02221	full	sX10	no	no	AM039952.1	3850415–3850496	Xanthomonas campestris pv. vesicatoria str. 85-10	316273	other	Table 1	1. Validated by Northern blot 2.The total length of the sequence is "82", however, after checking in Rfam, the mentioned length is (1 to 82) i.e. 82 Hence we considered to be a full sequence. Please suggest if our approach is correct?	#NAME?
65	22080557	ACGCCAGTCGCAGCATCCCTTTGGTCCTACTCCCCAAGAGGCCAAATCCCCAGGGAGCTCATGCTGTTGGGGCTCTGAGCAAGCCTACTACTGGCGTTATTCTGCCCCGGGCGTCTTGTACGTCCGGGGTTTTTCTTT	RF02230	full	sX11	no	no	AM039952.1	4069950–4070087	Xanthomonas campestris pv. vesicatoria str. 85-10	316273	other	Table 1	1. Validated by Northern blot 2.The total length of the sequence is "138", however, after checking in Rfam, the mentioned length is (1 to 138) i.e. 138 Hence we considered to be a full sequence. Please suggest if our approach is correct?	#NAME?
66	22080557	CAGGGAGCTCATGCTGTTGGGGCTCTGAGCAAGCCTACTACTGGCGTTATTCTGCCCCGGGCGTCTTGTACGTCCGGGGTTTTTCTTT	RF02230	full	sX11	no	no	AM039952.1	4070000–4070087	Xanthomonas campestris pv. vesicatoria str. 85-10	316273	other	Table 1	1. Validated by Northern blot 2.The total length of the sequence is "88", however, after checking in Rfam, the mentioned length is (1 to 88) i.e. 180Hence we considered to be a full sequence. Please suggest if our approach is correct?	#NAME?
67	22080557	GAGGCCTGCACATCCTCGTCGAAAGGTAGCGCCGCAGGCCGCGTCTGGGAGCCCTGGGAGACCGGGGCTCCTGCTTTT	RF02231	full	sX12	no	no	AM039952.1	4358796–4358873	Xanthomonas campestris pv. vesicatoria str. 85-10	316273	other	Table 1	1. Validated by Northern blot and also verified by 5’- and 3’-RACE. 2. The total length of the sequence is "78", however, after checking in Rfam, the mentioned length is (1 to 78) i.e. 78 Hence we considered to be a full sequence. Please suggest if our approach is correct?	#NAME?
68	22080557	AACGCCTGTCGGTAGATCTCTCCCATCCCCTGGAGCAGATCTCGGAGCGGAAACTCCTCCCCAAGTTTCCGTTCCCTGGCCCCGCCGACCTCCCCCTGGTCTGCGGGGCTTTTTA	RF02232	full	sX13	no	no	AM039952.1	4810196–4810082	Xanthomonas campestris pv. vesicatoria str. 85-10	316273	other	Table 1	1. Validated by Northern blot 2. The total length of the sequence is "115", however, after checking in Rfam, the mentioned length is (1 to 115) i.e. 115 Hence we considered to be a full sequence. Please suggest if our approach is correct? 3. The given strand is "-" (negative), hence we have provided the reverse complement.	#NAME?
69	22080557	GTCCGATGTCAGTCGGAAGCTGTGCCACTCATTGTCCACCGGGCTTGTCCCGGTTTTCGAAGGGATCGGGCCTTGTGTCCGATCCTTTTTTT	RF02233	full	sX14	no	no	AM039952.1	5040690–5040599	Xanthomonas campestris pv. vesicatoria str. 85-10	316273	other	Table 1	1. Validated by Northern blot 2. The total length of the sequence is "92", however, after checking in Rfam, the mentioned length is (1 to 92) i.e. 92 Hence we considered to be a full sequence. Please suggest if our approach is correct? 3. The given strand is "-" (negative), hence we have provided the reverse complement.	#NAME?
70	22080557	GTTTATCGAAATGCCGGCGCAATACTCCGCTCGCGGGCGCAGCGCCTCGAAATAGCCGGCGGCGCCCAGATTCTTTGTCTCAATCATCGCCAATACGTCGTCATACTGTCGTAGCAGTAGCAGGCACTGCTCATAGATGGCTGCCACATGGCATGCCGC	no	no	sX15	no	no	AM039952.1	116378–116536	Xanthomonas campestris pv. vesicatoria str. 85-10	316273	other	Table 1	1. Validated by Northern blot	#NAME?
71	22080557	GGCGCCCAGATTCTTTGTCTCAATCATCGCCAATACGTCGTCATACTGTCGTAGCAGTAGCAGGCACTGCTCATAGATGGCTGCCACATGGCATGCCGC	no	no	sX15	no	no	AM039952.1	116438–116536	Xanthomonas campestris pv. vesicatoria str. 85-10	316273	other	Table 1	1. Validated by Northern blot	#NAME?
72	22080557	GCGTTCTCTGCTGTAAACGACAGCGTGCAAAACATTCGCCTTGTCCCTTAATTACGACCACGGGGGCGCGACGAAGCCGGGTGTGCAAGTCCGCCTTGTAGCGGGAAGCCCGATGGCCTCACAACGTCCCCACTTGAACCCCGGGTTCAAGGTCGTTTCGCCCGCATCGTCACGGCGGAGAATGCAAATCTGAAACGGCGCCTTCGGGCGTCGTTTCTTT	RF00013	full	6S	no	no	AM039952.1	4037865–4038084	Xanthomonas campestris pv. vesicatoria str. 85-10	316273	other	Table 1	1. Validated by Northern blot 2.The total length of the sequence is "220", however, after checking in Rfam, the mentioned length is (1 to 220) i.e. 220 Hence we considered to be a full sequence. Please suggest if our approach is correct?	#NAME?
73	22080557	GCGTTCTCTGCTGTAAACGACAGCGTGCAAAACATTCGCCTTGTCCCTTAATTACGACCACGGGGGCGCGACGAAGCCGGGTGTGCAA	no	no	6S	no	no	AM039952.1	4037865–4037952	Xanthomonas campestris pv. vesicatoria str. 85-10	316273	other	Table 1	1. Validated by Northern blot	#NAME?
74	22080557	CACCCGTCGTGGCATTGCGACATGGGCGCAAAGGCTGGAATTGGAACAGGGGCCAGCCGCGCGTGCGATGGGGTAGCGTAAGGGTCGGTAGTCGGGGGACTGCCGACCCTTATTTT	RF02235	full	asX1	no	no	AM039952.1	447108–447223	Xanthomonas campestris pv. vesicatoria str. 85-10	316273	antisense_RNA	Table 1	1. Validated by Northern blot 2.The total length of the sequence is "116", however, after checking in Rfam, the mentioned length is (1 to 116) i.e. 116 Hence we considered to be a full sequence. Please suggest if our approach is correct?	#NAME?
75	22080557	TCGAAGGTTGTTGGGTGGTCTGCGCAGCGAGTGATGATCCATCGCGTTGCCAAACCGCAAAAAAAAGCCCCGACAAGCGGGGCTT	RF02236	full	asX2	no	no	AM039952.1	3290997–3290913	Xanthomonas campestris pv. vesicatoria str. 85-10	316273	antisense_RNA	Table 1	1. Validated by Northern blot 2. The total length of the sequence is "85", however, after checking in Rfam, the mentioned length is (1 to 85) i.e. 85 Hence we considered to be a full sequence. Please suggest if our approach is correct? 3. The given strand is "-" (negative), hence we have provided the reverse complement.	#NAME?
76	22080557	ATCCGCGATCAGCCTTGGTGCTGCTCGTCAGTCGCAATCCGGGTCAGTGATCTGATCAATGACAAGGACGTAAGTTCGGCAAAACGTCGCCGATCATCACCACCCGCTCGTTGCCGCTGATCGCGCTCAGCGCTGCGCCGGCCCCCAGTAGCCCAACTCGCGACGGATCTGCAACCC	RF02237	full	asX3	no	no	AM039952.1	4498825–4499001	Xanthomonas campestris pv. vesicatoria str. 85-10	316273	antisense_RNA	Table 1	1. Validated by Northern blot 2.The total length of the sequence is "177", however, after checking in Rfam, the mentioned length is (1 to 177) i.e. 177. Hence we considered to be a full sequence. Please suggest if our approach is correct?	#NAME?
77	22080557	GTCAGACACACTGCACGCGCATCTCGCGACTGAGTCGTGTTTTTGGCTTCAAGGAAGACGGACGCGTCGCCGCCACCCTAGAGGCGGCATCCCCCGCGTGACGCCCGCTCAGGCACCGTCGTGACCAGATTCCTTGTCT	RF02238	full	asX4	no	no	AM039952.1	4701994–4701856	Xanthomonas campestris pv. vesicatoria str. 85-10	316273	antisense_RNA	Table 1	1. Validated by Northern blot and also verified by 5’- and 3’-RACE. 2. The total length of the sequence is "139", however, after checking in Rfam, the mentioned length is (1 to 139) i.e. 139 Hence we considered to be a full sequence. Please suggest if our approach is correct? 3. The given strand is "-" (negative), hence we have provided the reverse complement.	#NAME?
78	22080557	GTCAGACACACTGCACGCGCATCTCGCGACTGAGTCGTGTTTTTGGCTTCAAGGAAGACGGACGCGTCGCCGCCACCCTAGAGGCGGCATCCCCCGCGTGACGCCCGCTCAGGCACCGTCGTGACCAGATTCCTTGTCTTGCTGGCCGTACCCAGCGCCGGCGCCAGGCGCGCTTTCGATCAACTGGTCGCCGAGGTGTAGCGATAGGACAGCAGCGACTTCACCAGGAAGGTGATCTGGGTGGCCGAGCGCGCATCCACGCGCATGACCGGTACGCGGAAGCCTTCGGCCACCAAGGTCTCGCGAAAC	RF02238	full	asX4	no	no	AM039952.1	4701994–4701686	Xanthomonas campestris pv. vesicatoria str. 85-10	316273	antisense_RNA	Table 1	1. Validated by Northern blot and also verified by 5’- and 3’-RACE. 2. The total length of the sequence is "309", however, after checking in Rfam, the mentioned length is (1 to 309) i.e. 309 Hence we considered to be a full sequence. Please suggest if our approach is correct? 3. The given strand is "-" (negative), hence we have provided the reverse complement.	#NAME?
79	22080557	GTCAGCGAGTGCAATTGTTGACGAAGCTCCAAATCTGGTGTAGTGCGGATCGCCTCTAGCATCCGTCTATCCCGGGCATCGAGTGGCTACTGTGCGTTAGCGCGCACAGTAGCCACTCGTTTGATCTGAATCAACTAAGTTGTAAAAGATCAATCTAGAACCCGCCCACAGTGGCGGGTTCTTTTT	no	no	asX5	no	no	AM039952.1	4757260–4757445	Xanthomonas campestris pv. vesicatoria str. 85-10	316273	antisense_RNA	Table 1	1. Validated by Northern blot	#NAME?
80	22080557	CGCGCACAGTAGCCACTCGTTTGATCTGAATCAACTAAGTTGTAAAAGATCAATCTAGAACCCGCCCACAGTGGCGGGTTCTTTTT	no	no	asX5	no	no	AM039952.1	4757360–4757445	Xanthomonas campestris pv. vesicatoria str. 85-10	316273	antisense_RNA	Table 1	1. Validated by Northern blot	#NAME?
81	22080557	AAGTTTTCAGCAAGCAAACAGCAATGGTCTCGCGCGGTGCTCTCTGTTTTTCAACAAGCAACCAGCGGACTTTCTGGTGCGGTGTCCTCGCCG	no	no	asX6	no	no	AM039952.1	109851–109943	Xanthomonas campestris pv. vesicatoria str. 85-10	316273	antisense_RNA	Table 1	1. Validated by Northern blot	#NAME?
82	22080557	AAGTTTTCAGCAAGCAAACAGCAAT	no	no	asX6	no	no	AM039952.1	109851–109875	Xanthomonas campestris pv. vesicatoria str. 85-10	316273	antisense_RNA	Table 1	1. Validated by Northern blot	#NAME?
83	22080557	CCATGTGGCAGCCATCTATGAGCAGTGCCTGCTACTGCTACGACAGTATGACGACGTATTGGCGATGATT	no	no	asX7	no	no	AM039952.1	116528–116459	Xanthomonas campestris pv. vesicatoria str. 85-10	316273	antisense_RNA	Table 1	1. Validated by Northern blot. 2. The given strand is "-" (negative), hence we have provided the reverse complement.	#NAME?
84	15333696	UGAAUGAUGAAACAAACAGACCUGAUCUGAACAGUCAAUGUUGACCAAAACUAAGAAGUUCUGACU	RF01559	full	DdR-1	no		AJ698945.1	1-66	Dictyostelium discoideum	44689	snoRNA	fig 4	1.Validated by RT-PCR and Northern blot Analysis. 2.The total length of the sequence is "66", however, after checking in Rfam, the mentioned length is (1 to 66) i.e. 66 Hence we considered to be a full sequence. Please suggest if our approach is correct?	#NAME?
85	15333696	UAGAUGAUGAUUUCUUUCCCCGUCCGACACGACUGUGAUUGACAAGAUAAGAUUUAAUUUUUAAUUAAGCCAAAAACUCUGAU	RF01569	full	DdR-2	no		AJ698946.1	1-83	Dictyostelium discoideum	44689	snoRNA	fig 4	1.Validated by RT-PCR and Northern blot Analysis. 2.The total length of the sequence is "83", however, after checking in Rfam, the mentioned length is (1 to 83) i.e. 83 Hence we considered to be a full sequence. Please suggest if our approach is correct?	#NAME?
86	15333696	AAAUGAUGAUUUCUUUCCCCGUCCGACACGACUGUGAUUGACAAGAUAAGAUUUAAUAUUUUAUUAAGCCAAAAACUCUGAU	RF01569	full	DdR-3	no		AJ703792.1	1-82	Dictyostelium discoideum	44689	snoRNA	fig 4	1.Validated by Northern blot Analysis. 2.The total length of the sequence is "82", however, after checking in Rfam, the mentioned length is (1 to 82) i.e. 82 Hence we considered to be a full sequence. Please suggest if our approach is correct?	#NAME?
87	15333696	UAAGUGAUGAUAACCCAAAUAGAAAUUUUUUUUUGAUUCCUUUCGAUUCUCUGUUCUAGAGCGUUGGGGGAUACUCUGUGAUUCUAUAUUCAUAGUUACUCUGAUA	RF01572	full	DdR-4	no		AJ703793.1	1-106	Dictyostelium discoideum	44689	snoRNA	fig 4	1.Validated by RT-PCR and Northern blot Analysis. 2.The total length of the sequence is "106", however, after checking in Rfam, the mentioned length is (1 to 106) i.e. 106 Hence we considered to be a full sequence. Please suggest if our approach is correct?	#NAME?
88	15333696	UCUAUGAUGAGUAUCGGACACUUUUGAACUUAAUUGAAAACGAAACACGAUUUUUUGCGUUAUCUAAAUUUUCCUCUGACA	RF01573	full	DdR-5	no		AJ703794.1	1-81	Dictyostelium discoideum	44689	snoRNA	fig 4	1.Validated by Northern blot Analysis. 2.The total length of the sequence is "81", however, after checking in Rfam, the mentioned length is (1 to 81) i.e. 81 Hence we considered to be a full sequence. Please suggest if our approach is correct?	#NAME?
89	15333696	UUAAUGAUGAAAUAAUUUAUCCCUGUCUUAGUAUUUCUGUCUUGCUGAGAAAAUUGUUGGCCUGUGGUAAGGUCUUUAACCUGACA	RF01574	full	DdR-6	no		AJ699367.1	1-86	Dictyostelium discoideum	44689	snoRNA	fig 4	1.Validated by Northern blot Analysis. 2.The total length of the sequence is "86", however, after checking in Rfam, the mentioned length is (1 to 86) i.e. 86 Hence we considered to be a full sequence. Please suggest if our approach is correct?	#NAME?
90	15333696	UGAAUGAUGAUUGGUUGCACAUUAUCUGAUCGUCUGUUGAGCUCGCGUUCAUUCGUAGGCUUUGAAAUUAACCGUCCGUGUUCGCACAAAUCUGACCA	RF01575	full	DdR-7	no		AJ699368.1	1-98	Dictyostelium discoideum	44689	snoRNA	fig 4	1.Validated by Northern blot Analysis. 2.The total length of the sequence is "98", however, after checking in Rfam, the mentioned length is (1 to 98) i.e. 98 Hence we considered to be a full sequence. Please suggest if our approach is correct?	#NAME?
91	15333696	CCAGUGAUGAACGUAAUUUGCGUAUGAACUAGCAGACAUCAUUUGUGUUCUCGUCUCUAGCUUUGAUCGAUCAUUUAUUGUCUCUGAG	RF01576	full	DdR-8	no		AJ699369.1	1-88	Dictyostelium discoideum	44689	snoRNA	fig 4	1.Validated by Northern blot Analysis. 2.The total length of the sequence is "88", however, after checking in Rfam, the mentioned length is (1 to 88) i.e. 88 Hence we considered to be a full sequence. Please suggest if our approach is correct?	#NAME?
92	15333696	UGAAUGAUGAUAUAUCACCGCCCCAGUCAUAAUUUUUGUGCUGAUUCGGAUUUACAGAACACGCCAGUUUUGCUUCUGACG	RF01563	full	DdR-9	no		AJ699370.1	1-81	Dictyostelium discoideum	44689	snoRNA	fig 4	1.Validated by RT-PCR and Northern blot Analysis. 2.The total length of the sequence is "82", however, after checking in Rfam, the mentioned length is (1 to 79) i.e. 79 Hence we considered to be a full sequence. Please suggest if our approach is correct?	#NAME?
93	15333696	UUAAUGAUGAUACACAAAAUCAUAUGUCAAUUCCUUUAACAUGAAAUAGAAUGAUUAUAACGAUUUUCCAUUUAACUGACG	RF01560	full	DdR-10	no		AJ699371.1	1-81	Dictyostelium discoideum	44689	snoRNA	fig 4	1.Validated by Northern blot Analysis. 2.The total length of the sequence is "82", however, after checking in Rfam, the mentioned length is (1 to 81) i.e. 81 Hence we considered to be a full sequence. Please suggest if our approach is correct?	#NAME?
94	15333696	UCAAUGAUGUAUUCCUCAGCUCACACCGACCACGAUGACGACAAAAAACUUUGUUCCUUAUUUUUAUGUCUGACA	RF01561	full	DdR-11	no		AJ699372.1	1-75	Dictyostelium discoideum	44689	snoRNA	fig 4	1.Validated by Northern blot Analysis. 2.The total length of the sequence is "76", however, after checking in Rfam, the mentioned length is (1 to 75) i.e. 75 Hence we considered to be a full sequence. Please suggest if our approach is correct?	#NAME?
95	15333696	UAAGUGAUGAGAUUUAUUUCAUGUGUUUCAGAUGAUUACAUCCUGAUUAUAACCUAUGACGAAAAUUGACUGAUU	RF01562	full	DdR-12	no		AJ699373.1	1-75	Dictyostelium discoideum	44689	snoRNA	fig 4	1.Validated by Northern blot Analysis. 2.The total length of the sequence is "76", however, after checking in Rfam, the mentioned length is (1 to 75) i.e. 75 Hence we considered to be a full sequence. Please suggest if our approach is correct?	#NAME?
96	15333696	GGAAUGAUGAUUGACAACCGCCCCAGUCUGCAAUCUUAAUGAUGAUUCGGAUUUACAAGACACGCCAGUUUUGCUUCUGA	RF01563	full	DdR-13	no		AJ699374.1	1-80	Dictyostelium discoideum	44689	snoRNA	fig 4	1.Validated by RT-PCR and Northern blot Analysis. 2.The total length of the sequence is "81", however, after checking in Rfam, the mentioned length is (1 to 80) i.e. 80 Hence we considered to be a full sequence. Please suggest if our approach is correct?	#NAME?
97	15333696	UAGAUGAUGAACCAAAAUACGUAUUAUCCUAUACUUUAGAACCCAUAGUGAAAUGAUUUUACAACCUUCUUUAGAAGACGUCUGAUU	RF01564	full	DdR-14	no		AJ699375.1	1-65	Dictyostelium discoideum	44689	snoRNA	fig 4	1.Validated by Northern blot Analysis. 2.The total length of the sequence is "87", however, after checking in Rfam, the mentioned length is (23 to 87) i.e. 65 Hence we considered to be a full sequence. Please suggest if our approach is correct?	#NAME?
98	15333696	UAGCUGAUGAAAACCUAGAUGACGAGUCAUAAUUCUCUACAAGGUUCACUUAUUUGAUUAGGUUUCCUAAUACAAACGUUUACCUUGUCUGUUGAUGAUCUUUGGCCCUGAUU	RF01565	full	DdR-15	no		AJ699376.1	1-113	Dictyostelium discoideum	44689	snoRNA	fig 4	1.Validated by Northern blot Analysis. 2.The total length of the sequence is "114", however, after checking in Rfam, the mentioned length is (1 to 113) i.e. 113 Hence we considered to be a full sequence. Please suggest if our approach is correct?	#NAME?
99	15333696	AAUAUGAUGAAGUAUUCAAACUCAGCUCUAUGAAAUCUGUGAUUACUCAAUUUGAUUUCUCACGACAGUCUUCUGACA	RF01566	full	DdR-16	no		AJ699377.1	1-78	Dictyostelium discoideum	44689	snoRNA	fig 4	1.Validated by Northern blot Analysis. 2.The total length of the sequence is "79", however, after checking in Rfam, the mentioned length is (1 to 78) i.e. 78 Hence we considered to be a full sequence. Please suggest if our approach is correct?	#NAME?
100	15333696	UAAAUGAUGAUCAAAAUAUAUUUGCUAUUCUUAGUUAUUUAUCAAUCAUGCUGAAUGGAAAUUUCUGAUU	RF01567	full	DdR-17	no		AJ699378.1	1-70	Dictyostelium discoideum	44689	snoRNA	fig 4	1.Validated by Northern blot Analysis. 2.The total length of the sequence is "70", however, after checking in Rfam, the mentioned length is (1 to 70) i.e. 70 Hence we considered to be a full sequence. Please suggest if our approach is correct?	#NAME?
101	15333696	ACUCAACAGCCUGCCUCCGUUUUGUGUUUGGUUCUUUUAUACCAAAUAAACAAGUUUUAUGGCAAGAAGCUCAUAAUAAACAUACAUGUGCCUUUAAUCAAUCUGUAAUCUGUUCUAUUACACGAUUUUCAUGCAGUCACAACAACG	RF01568	full	DdR-18	no	Yes fig 1A	AJ699379.1	1-147	Dictyostelium discoideum	44689	snoRNA	fig 1B	1.Validated by RT-PCR and Northern blot Analysis. 2.The total length of the sequence is "148", however, after checking in Rfam, the mentioned length is (1 to 147) i.e. 147 Hence we considered to be a full sequence. Please suggest if our approach is correct?	#NAME?
102	15333696	ACCUUCUUGAAGCGUCUCGCUUUGAUCAUGUGUAGUAUCUGUUCUAGAAAGCUUAAUCUCUUUCUGCCAUCACACGUUGAUGUGCAUAUUCGAUUAAACUUAUUUUUCUUCGAGGUGAGGUCAUAUGUUUGGUGCUUGCAUCAUUCGACCUCUACGCAUUCGCUCUGUAUUGCACAACUUCAGAGAUUUACGAGAGUGCGCCUCAC	RF00004	full	DdR-19	no	yes fig 1C	AJ699380.1	1-206	Dictyostelium discoideum	44689	snoRNA	fig 1C	1.Validated by Northern blot Analysis. 2.The total length of the sequence is "207", however, after checking in Rfam, the mentioned length is (1 to 206) i.e. 206 Hence we considered to be a full sequence. Please suggest if our approach is correct?	#NAME?
103	15333696	AUGCAGGAUUGGGUAGCGGCAACCUGUAAUCAAGCGAUGCAUUCGAGGCGAGGACGAGAGCAUUGUUAGGACCUUUGGGACAAGCGACGCAUACAGUUGAUCCACACUAACGUUGGUGUCGACAUACUAUCAGUCUCUAAGGAUUGAAAGUAAGUUGAUAAUGACCAAGUCAAGGUCCAGGCUGGCAACAGAGCAGACAGAGCGAGGCACAUCGAUGGGUAGCGAGGAAAGUCGACUUAAAGUCGUCCAAAGGAAAUAACAAUGUAAACUCGAACAAA	RF01570	full	DdR-20	no	yes fig 1D	AJ699381.1	1-278	Dictyostelium discoideum	44689	snoRNA	fig 1D	1.Validated by Northern blot Analysis. 2.The total length of the sequence is "279", however, after checking in Rfam, the mentioned length is (1 to 278) i.e. 278 Hence we considered to be a full sequence. Please suggest if our approach is correct? 3. The Rfam resulted into two different accession number. However we have provided the accession containing highest bit score "319.2". Please suggest if…	#NAME?
104	15333696	GUUGACCUUACAGCAAACC---CUACAGUCAUUU----CAU---AAGAAAAACUAC-CGUCAACUG	RF01414	full	DdR-21	yes fig 3A		AJ699382.1	1-55	Dictyostelium discoideum	44689	snoRNA	fig 3A	1.Validated by Northern blot Analysis. 2.The total length of the sequence is "55", however, after checking in Rfam, the mentioned length is (1 to 55) i.e. 55 Hence we considered to be a full sequence. Please suggest if our approach is correct?	#NAME?
105	15333696	GUUGACCUUACAGCAAACCCUACAGUCAUUUCAUAAGAAAAACUACCGUCAACUG	RF01414	full	DdR-21	no	Yes fig 1A	AJ699382.1	1-55	Dictyostelium discoideum	44689	snoRNA	fig 1A	1.Validated by Northern blot Analysis. 2.The total length of the sequence is "55", however, after checking in Rfam, the mentioned length is (1 to 55) i.e. 55 Hence we considered to be a full sequence. Please suggest if our approach is correct? 3. The sequence provided is a secondary structure.	#NAME?
106	15333696	GUUGACCUUACAGCAAAUC---UAACAUUUCCUUA---CAUUCAAAGAAAACCUU--UGUCAACUG	RF01414	full	DdR-22	yes fig 3A		AJ699383.2	1-58	Dictyostelium discoideum	44689	snoRNA	fig 3A	1.Validated by Northern blot Analysis. 2.The total length of the sequence is "58", however, after checking in Rfam, the mentioned length is (1 to 58) i.e. 58 Hence we considered to be a full sequence. Please suggest if our approach is correct?	#NAME?
107	15333696	GUUGACCUUACAGCAAAUC---UAACAUUUCCUUA---CAUUCAAAGAAA-CCUU--CGUCAACUG	RF01414	full	DdR-23	yes fig 3A		AJ699384.1	1-57	Dictyostelium discoideum	44689	snoRNA	fig 3A	1.Validated by Northern blot Analysis. 2.The total length of the sequence is "57", however, after checking in Rfam, the mentioned length is (1 to 57) i.e. 57 Hence we considered to be a full sequence. Please suggest if our approach is correct?	#NAME?
108	15333696	GUUGACCUUACAGCAAAUC---UUACAGUUCCUU----CAUUCUAAGAAAACCCUC-CGUCAACUG	RF01414	full	DdR-24	yes fig 3A		AJ699385.1	1-58	Dictyostelium discoideum	44689	snoRNA	fig 3A	1.Validated by Northern blot Analysis. 2.The total length of the sequence is "58", however, after checking in Rfam, the mentioned length is (1 to 58) i.e. 58 Hence we considered to be a full sequence. Please suggest if our approach is correct?	#NAME?
109	15333696	GUUGACCUUACAGCAAAUC---UUACAGUUCCUU----CAUUCUAAGAAAACCU-C-CGUCAACUG	RF01414	full	DdR-25	yes fig 3A		AJ699386.1	1-57	Dictyostelium discoideum	44689	snoRNA	fig 3A	1.Validated by Northern blot Analysis. 2.The total length of the sequence is "57", however, after checking in Rfam, the mentioned length is (1 to 57) i.e. 57 Hence we considered to be a full sequence. Please suggest if our approach is correct?	#NAME?
110	15333696	GUUGACCUUACAGCAAAUC---UUACAGUUCCUU----CAUUCUAAGAAAACCUUC-CGUCAACUG	RF01414	full	DdR-26	yes fig 3A		AJ699387.1	1-58	Dictyostelium discoideum	44689	snoRNA	fig 3A	1.Validated by Northern blot Analysis. 2.The total length of the sequence is "58", however, after checking in Rfam, the mentioned length is (1 to 58) i.e. 58 Hence we considered to be a full sequence. Please suggest if our approach is correct?	#NAME?
111	15333696	GUUGACCUUACAGCAAUCC---UAAAGCAUUUUUUCUGA-UUAAAAAAAAACCA-A-AGUCAACUG	RF01414	full	DdR-27	yes fig 3A		AJ699388.1	1-60	Dictyostelium discoideum	44689	snoRNA	fig 3A	1.Validated by Northern blot Analysis. 2.The total length of the sequence is "60", however, after checking in Rfam, the mentioned length is (1 to 60) i.e. 60 Hence we considered to be a full sequence. Please suggest if our approach is correct?	#NAME?
112	15333696	GUUGACCUUACAGCAA-UCUAAUCACAAAUUUUUACUUCACAAAAAAAAAACCCCUUCGUCAACUG	RF01414	full	DdR-28	yes fig 3A		AJ699389.1	1-65	Dictyostelium discoideum	44689	snoRNA	fig 3A	1.Validated by Northern blot Analysis. 2.The total length of the sequence is "65", however, after checking in Rfam, the mentioned length is (1 to 65) i.e. 65 Hence we considered to be a full sequence. Please suggest if our approach is correct?	#NAME?
113	15333696	GUUGACCUUACAGCAAUUC---------AUUC--UCUACAUAAAAAGAAAACCCCC-UGUCAACUG	RF01414	full	DdR-29	yes fig 3A		AJ699390.1	1-54	Dictyostelium discoideum	44689	snoRNA	fig 3A	1.Validated by Northern blot Analysis. 2.The total length of the sequence is "54", however, after checking in Rfam, the mentioned length is (1 to 54) i.e. 54 Hence we considered to be a full sequence. Please suggest if our approach is correct?	#NAME?
114	15333696	GUUGACCUUACAGCAAUUC---UCACAUUUCCUUA---CAUUCAAAGAAAACCUU--CGUCAACUGU	RF01414	full	DdR-30	yes fig 3A		AJ699391.1	1-59	Dictyostelium discoideum	44689	snoRNA	fig 3A	1.Validated by Northern blot Analysis. 2.The total length of the sequence is "59", however, after checking in Rfam, the mentioned length is (1 to 58) i.e. 58 Hence we considered to be a full sequence. Please suggest if our approach is correct?	#NAME?
115	15333696	GUUGGCCUUACAGCAAAUUC--UCACAAAUUUUUAC-UGAUU-AAAAAAAACCCCU-UGUCAACUG	RF01414	full	DdR-31	yes fig 3A		AJ699392.1	1-61	Dictyostelium discoideum	44689	snoRNA	fig 3A	1.Validated by Northern blot Analysis. 2.The total length of the sequence is "61", however, after checking in Rfam, the mentioned length is (1 to 61) i.e. 61 Hence we considered to be a full sequence. Please suggest if our approach is correct?	#NAME?
116	15333696	GUUGACCUUACAGCAAAUC---UUACAAU---UU----CAUCCUAAGAAAAAAUAC-AGUCAACUG	RF01414	full	DdR-32	yes fig 3A		AJ699393.1	1-55	Dictyostelium discoideum	44689	snoRNA	fig 3A	1.Validated by Northern blot Analysis. 2.The total length of the sequence is "55", however, after checking in Rfam, the mentioned length is (1 to 55) i.e. 55 Hence we considered to be a full sequence. Please suggest if our approach is correct?	#NAME?
117	15333696	GUUGACCUUACAGCAAAUCC--UCUCAAAUUUUUAC-UGAUU--AAAAAAACCCCU-CGUCAACUGU	RF01414	full	DdR-33	yes fig 3A				Dictyostelium discoideum	44689	snoRNA	fig 3A	1.Validated by Northern blot Analysis. 2.The total length of the sequence is "61", however, after checking in Rfam, the mentioned length is (1 to 60) i.e. 60 Hence we considered to be a full sequence. Please suggest if our approach is correct? 3. The BLAST search of the sequence did not result into 100% identity match. Hence we have not provided the Genbank ID and co-ordinates.	#NAME?
118	15333696	GUUGACCUCACAGCAAU---------------UAACUAGUUUUAAAGAAACCCCCU-UGUCAACUG	RF01414	full	DdR-34	yes fig 3A		AJ699395.1	1-35	Dictyostelium discoideum	44689	snoRNA	fig 3A	1.Validated by Northern blot Analysis. 2.The total length of the sequence is "50", however, after checking in Rfam, the mentioned length is (1 to 50) i.e. 50 Hence we considered to be a full sequence. Please suggest if our approach is correct?	#NAME?
119	15333696	AAGCUCGCCUUACAGCAAUUACUCUGAUUUUUCUCCAAAAAAAAAACCUUCGCGAGUUG	RF01571	full	DdR-35	no	Yes fig 1A	AJ699396.1	1-59	Dictyostelium discoideum	44689	snoRNA	fig 1A	1.Validated by Northern blot Analysis. 2.The total length of the sequence is "59", however, after checking in Rfam, the mentioned length is (1 to 59) i.e. 59 Hence we considered to be a full sequence. Please suggest if our approach is correct?	#NAME?
120	15333696	AAGCTCGCCTTACAGCAATTACTCTGAATTTTTCTCCAAAAAAAAACCCTTCGCGAGTTG	RF01571	full	DdR-36	no		AJ699397.1	1-60	Dictyostelium discoideum	44689	snoRNA	Table S1	1.Validated by Northern blot Analysis. 2.The total length of the sequence is "60", however, after checking in Rfam, the mentioned length is (1 to 60) i.e. 60 Hence we considered to be a full sequence. Please suggest if our approach is correct? 3. The sequence is generated from the accession number "AJ699397" mentioned in Table S1	#NAME?
121	20220307	UUGCCAUGAUUCACCUCUCCAUCAGGUGGGU--UAGUGGAAGUGUCGGCCGGCCC--U-ACGCCGGCCGACGCGCCU	RF01811	full	PtaRNA1	yes fig 2A	no	AM039952.1	2484309-2484380	Xanthomonas campestris vesicatoria	316273	antisense_RNA	fig 2A	1. Validated by Northern Blotting. 2. The total length of the sequence is "72". However, after checking in Rfam, the mentioned length is (1 to 72) i.e. 72. Hence we considered to be a full sequence. Please suggest if our approach is correct? 3. The sequence considered for mapping is taken from alignment sequences mentioned in the article in fig 2A. 4. The accession ID Mentioned in the supplementa…	#NAME?
122	20220307	UUGCCAUGAUUCACCUCUCCAUCAGGUGGGU--UAAUGGAAGUGUCGGCCGGCCC--C-ACGCCGGCCGACGCGCCU	RF01811	full	PtaRNA1	yes fig 2A	no	CP000438.1	1315990-1316061	Pseudomonas aeruginosa UCBPP-PA14	208963	antisense_RNA	fig 2A	1.The sequence considered for mapping is taken from alignment sequences mentioned in the article in fig 2A. 2. The accession ID Mentioned in the supplementary is NC_008463.1. 3. The total length of the sequence is "72". However, after checking in Rfam, the mentioned length is (1 to 72) i.e. 72. Hence we considered to be a full sequence. Please suggest if our approach is correct?	#NAME?
123	20220307	UUGCCAUGAUUCACCUCUCCAGCAGGUGGGU--UAGUGGAAGUGUCGGCCGGCCC--C-ACGCCAGCCGACGCGCCU	RF01811	full	PtaRNA1	yes fig 2A	no			Xanthomonas vasicola pv. vasculorum NCPPB 702	559736	antisense_RNA	fig 2A	1. The sequence considered for mapping is taken from alignment sequences mentioned in the article in fig 2A. 2. The total length of the sequence is "72". However, after checking in Rfam, the mentioned length is (1 to 72) i.e. 72. Hence we considered to be a full sequence. Please suggest if our approach is correct? 3. The accession ID mentioned in the supplementary is "ACHS01000434.1".	#NAME?
124	20220307	UUGCCAUGAUUCACCUCUCUAACAGGUGGGU---UGUGGAAGUGUCGGCCGGCCC--C-ACGCCGGCCGACGCGCUU	RF01811	full	PtaRNA1	yes fig 2A	no	CP000539.1	2701179-2701249	Acidovorax JS42	232721	antisense_RNA	fig 2A	1.The sequence considered for mapping is taken from alignment sequences mentioned in the article in fig 2A. 2. The accession ID mentioned in the supplementary is "NC_008782.1". 3. The total length of the sequence is "71". However, after checking in Rfam, the mentioned length is (1 to 71) i.e. 71. Hence we considered to be a full sequence. Please suggest if our approach is correct?	#NAME?
125	20220307	UUGCCAUGAUUCACCUCUGUGGUAGGUGGGU---UGUGGAAGUGUCGGCCGGCCC--C-ACGCCGGCCGGCGCGCUU	RF01811	full	PtaRNA1	yes fig 2A	no	CP000542.1	3727841-3727911	Verminephrobacter_eiseniae EF01-2	391735	antisense_RNA	fig 2A	1. The sequence considered for mapping is taken from alignment sequences mentioned in the article in fig 2A. 2. The accession ID Mentioned in the supplementary link dosenot match with the one resulted in BLAST search. However we have considered the accession ID generated in BLAST search for mapping. 3. The total length of the sequence is "71". However, after checking in Rfam, the mentioned length…	#NAME?
126	20220307	UUGCCAUGAUUCACCUCUGUGGUAGGUGGGU---UGUGGAAGUGUCGGCCGGCCC--C-ACGCCGGCCGGCGCGCUU	RF01811	full	PtaRNA1	yes fig 2A	no	AM778842.1	16676-16746	Pseudomonas aeruginosa 07-406 pMATVIM-7	287	antisense_RNA	fig 2A	1. The sequence considered for mapping is taken from alignment sequences mentioned in the article in fig 2A. 2. The accession ID Mentioned in the supplementary is "NC_009739.1". 3. The total length of the sequence is "71". However, after checking in Rfam, the mentioned length is (1 to 71) i.e. 71. Hence we considered to be a full sequence. Please suggest if our approach is correct?	#NAME?
127	20220307	UUGCCAUGAUUCACCUCUCCAUCAGGUGUUG---AGUGGACGUGCCGGCUGGCCCGCA-AUGCCGGCCGGCACGCUU	RF01811	full	PtaRNA1	yes fig 2A	no	CR555306.1	49879-49951	Aromatoleum_aromaticum_EbN1	76114	antisense_RNA	fig 2A	1. The sequence considered for mapping is taken from alignment sequences mentioned in the article in fig 2A. 2. The accession ID Mentioned in the supplementary is "NC_006513.1". 3. The total length of the sequence is "73". However, after checking in Rfam, the mentioned length is (1 to 73) i.e. 73. Hence we considered to be a full sequence. Please suggest if our approach is correct?	#NAME?
128	20220307	UUGCCAUACUUCACCUCUCAAGCAGGUGUUG--UUGUGGAAGUGCCGGCCGGUUGCC----GCCGGCCGGUGCGCUU	RF01811	full	PtaRNA1	yes fig 2A	no			Burkholderia pseudomallei_91	441159	antisense_RNA	fig 2A	1.The sequence considered for mapping is taken from alignment sequences mentioned in the article in fig 2A. 2. The total length of the sequence is "71". However, after checking in Rfam, the mentioned length is (1 to 71) i.e. 71. Hence we considered to be a full sequence. Please suggest if our approach is correct? 3. The accession ID mentioned in the supplementary is "NZ_ABBK01000836.1".	#NAME?
129	20220307	UUGCCAUACUUCACCUCUCAAGCAGGUGUUG--UUGUGGAAGUGCCGGCCGGUUGCC----GCCGGCCGGUGCGCUU	RF01811	full	PtaRNA1	yes fig 2A	no	AM747720.1	196793-196863	Burkholderia cenocepacia J2315	216591	antisense_RNA	fig 2A	1. The sequence considered for mapping is taken from alignment sequences mentioned in the article in fig 2A. 2. The accession ID Mentioned in the supplementary is "NC_011000.1". 3. The total length of the sequence is "71". However, after checking in Rfam, the mentioned length is (1 to 71) i.e. 71. Hence we considered to be a full sequence. Please suggest if our approach is correct?	#NAME?
130	20220307	UUGCCAUACUUCACCUCUCAAGCAGGUGUUG--UUGUGGAAGUGCCGGCCGGUUGCC----GCCGGCCGGUGCGCUU	RF01811	full	PtaRNA1	yes fig 2A	no	BX571965.1	3877448-3877518	Burkholderia pseudomallei K96243	272560	antisense_RNA	fig 2A	1. The sequence considered for mapping is taken from alignment sequences mentioned in the article in fig 2A. 2. The accession ID Mentioned in the supplementary is "NC_006350.1". 3. The total length of the sequence is "71". However, after checking in Rfam, the mentioned length is (1 to 71) i.e. 71. Hence we considered to be a full sequence. Please suggest if our approach is correct?	#NAME?
131	20220307	UUGCCAUGCUUCACCUCUCUAGCAGGUGUUGAUACGUGGAAGUGCCGGCCGGUUGCC----GCCGGCCGGUGCGCUU	RF01811	full	PtaRNA1	yes fig 2A	no	CP008755.1	1071293-1071365	Burkholderia pseudomallei 9	28450	antisense_RNA	fig 2A	1. The sequence considered for mapping is taken from alignment sequences mentioned in the article in fig 2A. 2. The accession ID Mentioned in the supplementary is "NZ_ABBL01001689.1". 3. The total length of the sequence is "73". However, after checking in Rfam, the mentioned length is (1 to 73) i.e. 73. Hence we considered to be a full sequence. Please suggest if our approach is correct?	#NAME?
132	20220307	UUGUCAUAAUUCACCUCUCCAGUAGGUGUUG---AUUGAAAGUGCCGGGCUGGUUGU--GGCCAGCCCGGUGCGCCU	RF01811	full	PtaRNA1	yes fig 2A	no	CP000450.1	2385452-2385523	Nitrosomonas eutropha C91a	335283	antisense_RNA	fig 2A	1. The sequence considered for mapping is taken from alignment sequences mentioned in the article in fig 2A. 2. The accession ID Mentioned in the supplementary is "NC_008344.1". 3. The BLAST search resulted into two different coordinates. However we have considered the coordinates mentioned in the supplementary link. 4. The total length of the sequence is "72". However, after checking in Rfam, th…	#NAME?
133	20220307	UUGUCAUAAUUCACCUCUCCAGUAGGUGUUG---AUUGAAAGUGCCGGGCUGGUUGU--GGCCAGCCCGGUGCGCCU	RF01811	full	PtaRNA1	yes fig 2A	no	CP000450.1	679737-679808	Nitrosomonas eutropha C91b	335283	antisense_RNA	fig 2A	1. The sequence considered for mapping is taken from alignment sequences mentioned in the article in fig 2A. 2. The accession ID Mentioned in the supplementary is "NC_008344.1". 3. The BLAST search resulted into two different coordinates. However we have considered the coordinates mentioned in the supplementary link. 4. The total length of the sequence is "72". However, after checking in Rfam, th…	#NAME?
134	20220307	UUGUCAUAAUUCACCUCUCCAGUAGGUGUUG---AUUGAAAGUGCCGGGCUGGUUGU--GGCCAGCCCGGUGCGCCU	RF01811	full	PtaRNA1	yes fig 2A	no	CP000521.1	792219-792290	Acinetobacter baumannii ATCC 17978	400667	antisense_RNA	fig 2A	1.The sequence considered for mapping is taken from alignment sequences mentioned in the article in fig 2A. 2. The accession ID Mentioned in the supplementary is "NC_009085.1". 3. The total length of the sequence is "72". However, after checking in Rfam, the mentioned length is (1 to 72) i.e. 72. Hence we considered to be a full sequence. Please suggest if our approach is correct?	#NAME?
135	20220307	UUGUCAUAAUUCACCUCUCCAGUAGGUGUUG---AUUGAAAGUGCCGGGCUGGUUGU--GGCCAGCCCGGUGCGCCU	RF01811	full	PtaRNA1	yes fig 2A	no	AE014073.1	2606276-2606347	Shigella_flexneri_2a_2457T	198215	antisense_RNA	fig 2A	1. The sequence considered for mapping is taken from alignment sequences mentioned in the article in fig 2A. 2. The accession ID Mentioned in the supplementary link is "NC_004741.1". 3. The total length of the sequence is "72". However, after checking in Rfam, the mentioned length is (1 to 72) i.e. 72. Hence we considered to be a full sequence. Please suggest if our approach is correct?	#NAME?
136	20220307	CUGUCAUGUGUCACCUCUCUGUCAGGUGGUA---UGUGGAAAUGCGGGCCGGUGCACCAUCACCGGCCCGUGUGCUU	RF01811	full	PtaRNA1	yes fig 2A	no	CP000514.1	1919475-1919548	Marinobacter_aquaeolei_VT8	351348	antisense_RNA	fig 2A	1. The sequence considered for mapping is taken from alignment sequences mentioned in the article in fig 2A. 2. The accession ID Mentioned in the supplementary link is "NC_008740.1". 3. The total length of the sequence is "74". However, after checking in Rfam, the mentioned length is (1 to 74) i.e. 74. Hence we considered to be a full sequence. Please suggest if our approach is correct?	#NAME?
137	25312777	-												1. This is a "review article".	#NAME?
138	27072294	-			Dazl 3'-UTR					Mus musculus	10090	other		1. Validated by RT-qPCR. 2. The article mentions "The Dazl 3′ UTR was divided into 3 fragments (1-600, 601-1200, and 1201-1855)". 3. Sequences are not provided in the article hence we have not provided the sequence, Genbank and co-ordinates.	#NAME?
139	26259667	-												1. We believe that Figure S3 and S4 represents mRNA structure predictions. Hence we have not captured the sequences. Please suggest if our approach is correct? 2. Figure 1 represents unclear Partial nucleotide sequence alignment of the vacA promoter and untranslated region from 67 clinical H. pylori isolates. Hence we have not provided the sequences. Please suggest if our approach is correct?	#NAME?
140	25806405	AUGUCCGUCGAGGCCAACAGUCGUCGCGGCGGACGGGCGACAGUCAACUUGCCCUACAGUCUGGAACGGUGACGCCGAGUGGUGGGUUUACCGCCUACCCGGAUGGGUUCGAGGCCGAGUUCAUGGACAAGCCCCACCCUCCACGAGCGAACCCCUCAGGGUGAGCGAAGUAGGGUGGGGUCGUUGACGCUUCUCGCUGCGGAACUCACCACUU	no	no	VNG_sot0013	no	yes supplimental file 2	AE004437.1	11428-11641	Halobacterium sp. NRC-1	64091	other	Supplementary File 2	1. No Experimental validation, how ever we have provided the sequence form secondary structure 2. "Halobacterium sp. NRC-1" synonym of "Halobacterium salinarum NRC-1" 3. Another range of co-ordinate (Range 2: 20548 to 20696) is also obtained in BLAST search.	#NAME?
141	25806405	GCGGUAUGUCCGUCGAGGCCAACAGUCGUCUCGGCGGACGGGCAACAGUCAACUUGCCCUACAGUCUGGAACAGUGACGCCGAGCGACGGAUUCACCGCCCACCCGGAAGGGUUCGAGGCCGAGUUCAUGGACAAGCCCCACCCUCCACGAGCGCGUCAGCGCGAGUAGAGCGGGGUAGUUGACAGAGUGGGUAACGCGACUCG	no	no	VNG_sot0026	no	yes supplimental file 2	AE004437.1	20498-20701	Halobacterium sp. NRC-1	64091	other	Supplementary File 2	1. No Experimental validation, how ever we have provided the sequence form secondary structure 2. "Halobacterium sp. NRC-1" synonym of "Halobacterium salinarum NRC-1" 3. Another range of co-ordinate (Range 2: 11493 to 11646) is also obtained in BLAST search.	#NAME?
142	25806405	ACGUAUCUCCGAGUCCCGUCACGGAUGGCGGUGAUAGGAGUAACGGCUGGUUGGCACAGCCAUCGACGUUCCUGUUUGACAAUGAAACUGGUGCGUUCGCACCUCAAGAACAGGCUACGUCGUAAACCAUAAUAUCCCAACGCGGUCGGGAAUCCUCGCCCUUCAGGGCGGGGAGGAUGUCAAUGCUGCAGUCUCAGCUAUCCUGU	no	no	VNG_sot0042	no	yes supplimental file 2	AE004437.1	34775-34570	Halobacterium sp. NRC-1	64091	other	Supplementary File 2	1. Validated by Northern blot and RACE 2. "Halobacterium sp. NRC-1" synonym of "Halobacterium salinarum NRC-1" 3. No Experimental validation, how ever we have provided the sequence form secondary structure 4. Another range of co-ordinate (Range 2: 14330 to 14359) is also obtained in BLAST search. 3. trimmed sequence to 34775-34602JA	#NAME?	RF02656
143	25806405	CACGACCCGUGGGGUGAGAGCCUGCCGCUGAAACCGGCGGGCGAUGACAUCUCACGGGAUGGGAGCGCCUGUGACAGCGCCGCGACCCCCACCGAGCAGAGCCAACCACGGCAGAUGACGCUCGGAGAGGUCGGGUCGGAACCCACUGCCGGUAGUUAACCGGUAUUCCCAUGCAAGGAAGCCGCGCCGUUCACGGCGCGGAGGAUGUCACUGUUGGGUAUUAGGUUUUC	no	no	VNG_sot0044	no	yes supplimental file 2	AE004437.1	37813-38042	Halobacterium sp. NRC-1	64091	other	Supplementary File 2	1. No Experimental validation, how ever we have provided the sequence form secondary structure 2. "Halobacterium sp. NRC-1" synonym of "Halobacterium salinarum NRC-1"	#NAME?
144	25806405	ACGAGCCUUGGGCAAGUUCUCGAAACCGCUGUCCGAGGCGGGGGCUGUACUGGCACAGCCCGAAACGCAGGUCAUCGUCCACCGUGACGACGAACCUGCGAACCUCUCCGUUUCCGUGGAUUCAACCCCCAGUGGGGGAACCCCACGGCUUUAGCCGUGGGAGGAUGUCAGACGCGGAUGUCGAGA	no	no	VNG_sot0286	no	yes supplimental file 2	AE004437.1	230444-230629	Halobacterium sp. NRC-1	64091	other	Supplementary File 2	1. No Experimental validation, how ever we have provided the sequence form secondary structure 2. "Halobacterium sp. NRC-1" synonym of "Halobacterium salinarum NRC-1" 3. Another range of co-ordinate (Range 2: 19517 to 19574) is also obtained in BLAST search.	#NAME?
145	25806405	AUUACCGGACUCACAAAACCCAACCACAAGUUCGGUUGGUGCGUCUGUCCGGGUCGGGGCGCGUAAGCCGCCCAACCUCAUCCCGUUCCCUCGCGGAACAGGGAGUGUUAGCGCACGGCUGAGGGAACUACAAAAGCCUCGGGCCAUCGUGCCCGAGGCUGUUUACUCCGUUCUCGCGGGGGGUUCG	no	no	VNG_sot2652	no	yes supplimental file 2	AE004437.1	1988005-1987819	Halobacterium sp. NRC-1	64091	other	Supplementary File 2	1. Validated by Northern blot and RACE. 2. "Halobacterium sp. NRC-1" synonym of "Halobacterium salinarum NRC-1" 3. No Experimental validation, how ever we have provided the sequence form secondary structure	#NAME?	RF02657
146	25806405	CGCUACCUCAGCGGAGAGAGCCAUUCAAGAGAACACACGGAUGGCGAUGACUCGGCUGGGGAUGGGGGGCGUUUGACCGCCCCGCAAGACACCCUAGCCGAUGCUACCACGCAGGAGACGCUUGGGACGUAUGCGUCUUGAAACCAUAGGGCCACGCCCGGCCUGAAAUCCCGUGGUGGGAUUCCCGCGUCUUCAGGCGCGGGAGGAGGUCAAUACGGGCGGCUCGGAUUUCUCUCGGUACUUUUCGUUU	no	no	VNG_sot6181	no	yes supplimental file 2	AE004437.1	154259-154508	Halobacterium sp. NRC-1	64091	other	Supplementary File 2	1. No Experimental validation, how ever we have provided the sequence form secondary structure 2. "Halobacterium sp. NRC-1" synonym of "Halobacterium salinarum NRC-1"	#NAME?
147	25806405	UUGGGUGUCGGAGUAUCACGCAGACAUUAACGCGGCGGUCAACAUCGCUGACCGCCACGACCCGUGGGGUGAGAGCCUGCCGCUGAAACCGGCGGGCGAUGACAUUUCACGGGAUGGGAGCGCCUGUGACAGCGCCGCGACCCCCACCGAGCAGAGCCAACCUCGGCAGAUGACGCUCGGAGAGGUCGGGUCGGAACCCCCUGCCGGUAGUUAGCCGGUAUUCUCAUGCAGGGAAGCCGCGCCGUUCACGGCGCGGAGGAUGUCACGUCGUGGGCGUUGGUGUCA	no	no	VNG_sot6221	no	yes supplimental file 2	AE004437.1	181724-182008	Halobacterium sp. NRC-1	64091	other	Supplementary File 2	1. No Experimental validation, how ever we have provided the sequence form secondary structure 2. "Halobacterium sp. NRC-1" synonym of "Halobacterium salinarum NRC-1"	#NAME?
148	25806405	CAGUCAGGCCGAUGGCACGGCCCGUGCGGUUCCAGUGGGACGACCACACCUGGUCGGAGUCACCACGCUCUCAAGAAAGUCCUAAAGAACAGCGCACAGACCCGAGUACCGUUCACCACGGAAAUGUUGCCCUCAGGGAAUCGGCAUAGCCGAAAACUCCACAGAGGAAACCGCGCCGUAGAAGGCGCGGAGGAUGUCAAACUCCACGCUUCUACGUCUU	no	no	VNG_sot6361	no	yes supplimental file 2	AE004437.1	288696-288915	Halobacterium sp. NRC-1	64091	other	Supplementary File 2	1. No Experimental validation, how ever we have provided the sequence form secondary structure. 2. "Halobacterium sp. NRC-1" synonym of "Halobacterium salinarum NRC-1".	#NAME?
149	25806405	CGCCUCGAUCCGUGGGGUGAGAGCUGUCCCUGGAAAACCGGCCAGCGAUGACACGCCACGGAGCGGGCGCACCCGUGACAGUGCCACAGGACCUCGAGAGUAGAGCCGAUCACAGCGAUGACGCUCACGAGUGCAGUCCUGAAACCUCAGCAACGCCUCCUGUGUGAGGGACCAGUGCGGUGAGGAUGUCACUCCGGGUGGUCUGCCUGGUCGCCAGGCAGGCUCUUUUUUGCUGUGUACGUCA	no	no	VNG_sot6406	no	yes supplimental file 2	AE004437.1	315593-315836	Halobacterium sp. NRC-1	64091	other	Supplementary File 2	1. No Experimental validation, how ever we have provided the sequence form secondary structure 2. "Halobacterium sp. NRC-1" synonym of "Halobacterium salinarum NRC-1".	#NAME?
150	25806405	CGGCCAAGGUGGACUGUUACGGAGAAUCGAGAAGAAAGCCUCGCCCUUCAGGGCGGGGAGGAUGUCAAAAGUAGAAUCCACCCCAGAAGUUUAGACUGA	no	no	VNG_R0052	no	yes supplimental file 2	AE004437.1	14299-14397	Halobacterium sp. NRC-1	64091	other	Supplementary File 2	1. Validated by PCR. 2. "Halobacterium sp. NRC-1" synonym of "Halobacterium salinarum NRC-1" 3. No Experimental validation, how ever we have provided the sequence form secondary structure	#NAME?
151	25806405	UGACUGAGGCGGUUUAUCCGCCCGAUUAAUCGGACAGUAUCGGGAUUCCCUGAUUCCAAGCGGAAGACACCCUCUUCCGUGUCGGAACUCGGGUGCAGGCAGUAAGAAGUACCUCCGAAUCCCAUGCCGGGAUAGGAGUAACGGCUGGUUGGCACAGCCCGUAGCCGUCUUUCGAGGUGGCUACAAACCUCGAACAUCCCAACUCAGCGGCUCGGUGCCGUGGGAAUCUUCGCCCUUCAGGGCGGAGAGGAUGUCAACUAUAUCAAAACCGGCUU	no	no	VNG_R6334	no	yes supplimental file 2	AE004437.1	268030-268304	Halobacterium sp. NRC-1	64091	other	Supplementary File 2	1. No Experimental validation, how ever we have provided the sequence form secondary structure. 2. "Halobacterium sp. NRC-1" synonym of "Halobacterium salinarum NRC-1".	#NAME?
152	25806405	GAGGGYUGYUCUGACCCWGCCCGAUGASMYSAACCUGCCCWGUGACGUAYCGGCGACSRUAGGGARMAGGGUGUUCCCYGUKGGAACCYYCGMSCUUYAGSKCGGRGAGGAGGUCAGCWUUUAAMAUUYC	RF00062	full	HgcC	no	yes supplimental fig 8					other	Supplementary fig 8	1. No significant similarity found in BLAST. 2. The sequence belongs to the HgcC RNA family, there is no proper organism. Hence we have not provided the species, taxid.	#NAME?
Batch 6															#NAME?
1	24376523	CCCCCCCCTAACGTTACTGGCCGAAGCCGCTTGGAATAAGGCCGGTGTGCGTTTGTCTATATGTTATTTTCCACCATATTGCCGTCTTTTGGCAATGTGAGGGCCCGGAAACCTGGCCCTGTCTTCTTGACGAGCATTCCTAGGGGTCTTTCCCCTCTCGCCAAAGGAATGCAAGGTCTGTTGAATGTCGTGAAGGAAGCAGTTCCTCTGGAAGCTTCTTGAAGACAAACAACGTCTGTAGCGACCCTTTGCAGGCAGCGGAACCCCCCACCTGGCGACAGGTGCCTCTGCGGCCAAAAGCCACGTGTATAAGATACACCTGCAAAGGCGGCACAACCCCAGTGCCACGTTGTGAGTTGGATAGTTGTGGAAAGAGTCAAATGGCTCTCCTCAAGCGTA…	RF00210	full	EMCV IRES	no	no			Encephalomyocarditis virus	12104	other	fig S1	1. Validated by PCR. 2. The total length of the sequence is "562", however, after checking in Rfam, the mentioned length is (102 to 559) i.e. 458 Hence we considered to be a full sequence. Please suggest if our approach is correct? 3. The BLAST search of the sequence did not result into species "Encephalomyocarditis virus", hence we have not provided the Genbank ID and Co-ordinates.	#NAME?
2	24376523	GATAAAAGAACCTATAATCCCTTCGCACACCGCGTCACACCGCGCTATATGCTGCTCATTAGGAATTACGGCTCCTTTTTTGTGGATACAATCTCTTGTATACGATATACTTATTGTTAATTTCATTGACCTTTACGCAATCCTGCGTAAATGCTGGTATAGGGTGTACTTCGGATTTCCGAGCCTATATTGGTTTTGAAAGGACCTTTAAGTCCCTACTATACTACATTGTACTAGCGTAGGCCACGTAGGCCCGTAAGATATTATAACTATTTTATTATATTTTATTCACCCCCCACATTAATCCCAGTTAAAGCTTTATAACTATAAGTAAGCCGTGCCGAAACGTTAATCGGTCGCTAGTTGCGTAACAACTGTTAGTTTAATTTTCCAAAATTT…	no		RhPV 5‘ IRES	no	no	AF022937.1	1-579	Rhopalosiphum padi virus	66834	other	fig S1	1. Validated by PCR Analysis. 2. first paper about this RNA: 9527915, 11581392 JA	#NAME?	RF02658
3	24376523	AAAGCAAAAATGTGATCTTGCTTGTAAATACAATTTTGAGAGGTTAATAAATTACAAGTAGTGCTATTTTTGTATTTAGGTTAGCTATTTAGCTTTACGTTCCAGGATGCCTAGTGGCAGCCCCACAATATCCAGGAAGCCCTCTCTGCGGTTTTTCAGATTAGGTAGTCGAAAAACCTAAGAAATTTACCT	RF00458	full	CrPV IGR IRES	no	no	AF218039.1	6025-6216	Cricket paralysis virus	12136	other	fig S1	1. Validated by PCR Analysis. 2. The total length of the sequence is "192", however, after checking in Rfam, the mentioned length is (4 to 192) i.e. 189 Hence we considered to be a full sequence. Please suggest if our approach is correct? 3. CrPV IGR IRES GenBank accession no. AF218039, nucleotides 6025 to 6216 is mentioned in the article.	#NAME?
4	24348997	GTCGCCTGGTCAGAGGCTTTCTGTACAGGTCAGACAGTATCCCACCGGCCCACTAGTGAAACTGGTTCAATCCCAGTATCGCGCACCACGATTGACCTGCGGTTTCATCCACAAAATCTGGGCTGCGTGAACTAAATGTGAACTGACTCGGTGCAACCACCGAAAGGTTCCT	no		ncRv12659	no	no	CP009480.1	2974108-2974279	Mycobacterium tuberculosis H37Rv	83332	other	fig 2	1. Validated by Northern blotting and qRT-PCR. 2. The BLAST search generated three different accession IDs CP009480.1, CP003248.2 and AL123456.3 with the same name "Mycobacterium tuberculosis H37Rv, complete genome". However we have considered the first accession ID for mapping. 3. The accession ID CP009480.1 resulted into two ranges of coordinates, "Range 1: 2974108 to 2974279" and "Range 2: 296…	#NAME?	RF02659
5	24348997	-			ncRv12659					Mycobacterium tuberculosis	1773	other		1. The article mentions expression of ncRv12659 in clinical isolates in Table 1 which is Validated by Northern Blotting. 2. The sequences are not mentioned in the article, hence we did not provide the sequence. 3. The species "Mycobacterium tuberculosis N0052" is not available in the NCBI Taxonomy, hence we have not provided the species name and Tax ID. However we have provided the General specie…	#NAME?
6	24348997	-			ncRv12659					Mycobacterium tuberculosis	1773	other		1. The article mentions expression of ncRv12659 in clinical isolates in Table 1 which is Validated by Northern Blotting and qRT-PCR. 2. The sequences are not mentioned in the article, hence we did not provide the sequence. 3. The species "Mycobacterium tuberculosis N0072" is not available in the NCBI Taxonomy, hence we have not provided the species name and Tax ID. However we have provided the Ge…	#NAME?
7	24348997	-			ncRv12659					Mycobacterium bovis BCG	33892	other		1. The article mentions expression of ncRv12659 in clinical isolates in Table 1, which is Validated by Northern Blotting. 2. The sequences are not mentioned in the article, hence we did not provide the sequence.	#NAME?
8	24367275	UUUUUGUUACUAGUUUGUAAUAAUUAACUUACUUUUGUAAAAAAAGACAUGAGAUUAUUUUUUUAAAUCUAUAUAAAGUUGACAAUACAAAUCGAUAUUGAGAAUAUUAAGAUGUAUAUGAAUUUUAUAAAUUAAAUGCAAUACAUUAAUAUAAAUAUCAAUUGUUGCAAAAUACGAUUUGUUCAAUGAUUUGAUAAUAUUAUUCUUUAUAUUUGUGAAUGGUUAAGUUUGUCUUUGAACAUAUUAUAAAAGUGUAAUGUUCCCCUGAAAAGAAUAAGUUGUCAUCUAAUUACAGGAAAUCCGCAUAAAUUAGAUGAAAUGGAAAGUAAUAAGUAAUAAUUUAUUGAUAAGCGCCUAUGUGAUGGUAAAUCAUGACAUAGGCGCUUUUUU	no		icaR 3'-UTR	no	yes fig 2A			Staphylococcus aureus subsp. aureus 15981	1132510	other	fig 2A	1. Validated by Northern blotting and qRT-PCR. 2. BLAST search did not result into specific strain name, hence the GenBank ID and the Coordinates are not provided.	#NAME?	RF02660
9	24367275	GAAATATTTGTAATTGCAACTTAATTTTCCTGTAACATAGTGTGATTAATTTTCAGTAGGGGGTTATAAAAATTG	no		icaR 5'-UTR	no	no			Staphylococcus aureus subsp. aureus 15981	1132510	other	fig S6 A	1. Validated by Toeprinting assay. 2. BLAST search did not result into specific strain name, hence the GenBank ID and the Coordinates are not provided.	#NAME?	RF02661
10	24367275	ACAAATACATAC-AGGGGGT-ATTAA-TTTG	no		spa 5'UTR	no	no			Staphylococcus aureus subsp. aureus 15981	1132510	other	fig S6 A	1. Validated by Toeprinting assay. 2. BLAST search did not result into specific strain name, hence the GenBank ID and the Coordinates are not provided.	#NAME?
11	24084084	-			RbcS1A 5'-UTR					Arabidopsis thaliana	3702	other		1. Validated by qRT-PCR. 2. The article mentions "The 5'-UTR of RbcS1A is 175 nucleotides". As the sequence length of 175 nucleotides is not available, we have not provided the sequence.	#NAME?
12	24079885	AGGAACACGCAAAAGAGCAAATAAATGGAAAGTAAACTTCTTTTTTCTTTCTTAGAAGATGCTAATTTCTTCCTCTGACCCGCCCCTAACAGGATAGAGGGAAAAAAGACTTTTTGTTTCACAATTCACACTGGCGCGGCTTCGGAGCCGCAAGGACGAATGAGAGGTAGGGCTTTCGTTGTCTTGTATCAGAAATTCCATGGTGTTTACTTTCGCTCGGAACGATAGATGCTGATCTTTTACGAAATTCAAATGACCGCCTTTGGCAGCGGATAATAATTTATTTGCTCGAATAAATATGATAATTGAGACCGCTTCGGCTTTTGCCGGAGCGGTTTTTGATTTGCCGAAACGTTTCCGTTTTAAAAACAGT	RF01410		BLi_r0329	no	no	AE017333.1	518777-519149	Bacillus licheniformis DSM 13 = ATCC 14580	279010	other	co-ordinates of Table S14	1.Validated by Northern blot Analysis. 2. In the supplementary figure S3 describes about the ncRNA of BLi_r0329 which has 373 bp. However in supplementary table S14 mentions Comparison of ncRNAs to B. subtilisis with RNA feature (BLi_r0329) having coordinates (518777-519149) with total length of 373bp. The basepairs matches with basepairs mentioned in figure S3. Hence we have considered it for ma…	#NAME?
13	24079885	gtatgaaacagaataatctctttatatgaatgcataaactaaaaaagaccggaagatgcggcaacatctcccggaagcaacagagaggctccataaaaaggagtcggctctatttttagatcccaat	RF01412		BLi_r0450				652850-652976	Bacillus licheniformis DSM 13 = ATCC 14580	279010	other	table s6	1.Validated by Northern blot Analysis. 2. The sequence is not mentioned in the article, hence we have not provided the sequence, Genbank ID and co-ordinates. 3.+strand , indep ncrna, up/down stream genes BLi00649/ BLi00652 JA	#NAME?
14	24079885	CTAAAAAAGACCGGAAGATGCGGCAACATCTCCCGGAAGCAACAGAGAGGCTCCATAAAAAGGAGTCGGCTCTATTTTTAGATCCCAATTAAAAAGTAAGATCGTCTTGGTGTGGGAATCAAGGGCGATCTTACTTTTTTTTGTCGTTTGATGACAGAATGGCCACTACGAGAATGCCGAAAGACACCATGAGTTGCAAGGCCTCTGATACTGTCACATGCTCACCCCCTTTCTCTTCAAGAGATGGAGGATGAGCCGACCGCCCTTATATAGAACCGAACTGCTGCCAAC	RF01412	full	BLi_r0451	no	no	AE017333.1	652888-653178	Bacillus licheniformis DSM 13 = ATCC 14580	279010	other	co-ordinates of Table 3	1.Validated by Northern blot Analysis. 2.The total length of the sequence is "291", however, after checking in Rfam, the mentioned length is (288 to 12) i.e. 277 Hence we considered to be a full sequence. Please suggest if our approach is correct?	#NAME?
15	24079885	ATTGAGCGGCAGCTTCGACATTGATCAGACCTTTTCCATAGTAGAAGGAGCTTCCCAAATAAGTCGCCGTACTGGAGAGACGGTTGCGGACTTGTGAAGCTGAAAGGTTCGGATGTTTTGACAAGATCAAAGCTGCTGCTCCCG	no		BLi_r0872	no	no	AE017333.1	1108968-1109111	Bacillus licheniformis DSM 13 = ATCC 14580	279010	Antisense_RNA	co-ordinates of Table 3	1. Validated by Northern blot Analysis.	#NAME?	RF02662
16	24079885	AACAAATTTAAACGCTTCCATTTTGAAAAGAAAAGGGGAATGAAAGATGGGCACGATCGTTTGTCAAGACTGCAATGAAACCATTCAGCATTTTGAAGATGAGAAAGTGACGATACTTTACGGAACGTGCGGACAGTGCAACTGCCATCTTAAAGAGGAAGAATAGAAAAAAGCATGCGGCCATTTACAGTGCCGCATGCTTTTA	RF02376	full	BLi_r1306	no	no	AE017333.1	1639742-1639946	Bacillus licheniformis DSM 13 = ATCC 14580	279010	other	co-ordinates of Table 3	1. Validated by Northern blot Analysis. 2.The total length of the sequence is "205", however, after checking in Rfam, the mentioned length is (1 to 205) i.e. 205 Hence we considered to be a full sequence. Please suggest if our approach is correct?	#NAME?
17	24079885	-			BLi_r1585					Bacillus licheniformis DSM 13 = ATCC 14580	279010	other		1.Validated by Northern blot Analysis. 2. The sequence is not mentioned in the article, hence we have not provided the sequence, Genbank ID and co-ordinates.	#NAME?
18	24079885	-			BLi_r2340					Bacillus licheniformis DSM 13 = ATCC 14580	279010	other		1.Validated by Northern blot Analysis. 2. The sequence is not mentioned in the article, hence we have not provided the sequence, Genbank ID and co-ordinates.	#NAME?
19	24079885	-			BLi_r3281					Bacillus licheniformis DSM 13 = ATCC 14580	279010	other		1.Validated by Northern blot Analysis. 2. The sequence is not mentioned in the article, hence we have not provided the sequence, Genbank ID and co-ordinates.	#NAME?
20	24079885	GAAGATAGACTGTCAAAATAATGCATCACAAAAGACGCAGGCGCGTCATCTACGTACGGT TTATTAAACGTTCAGGTGTATTTTTTCTATAAGAAATGCATAAAATAAAAAAGACCCGACTGC-GCCAACAGTCGAGTCGAGTGTACAAAG---CGGCCCAAC-AAGGGCTTGGCTCAG--TCATTTTAAAATAGACT-TTCCCTATGAACTTTACCAGGGCTCAAGGGAAG--------	no		BLi_r1034	yes fig S5 (D)	no	AE017333.1	1300088-1300311	Bacillus licheniformis DSM 13 = ATCC 14580	279010	other	fig S5 (D)	1. The sequence considered for mapping is taken from alignment sequences mentioned in the supplementary document fig S5.	#NAME?
21	24079885	-----------------------------------------------ATCTAAGTA----------AACA------TGT-----------------TGCATATACTAAAAA-GACCGAAGTGC-TCCAACACTTCGGCT---TGTACAAAAAGCCGGCCCTTCGAAGGGGCTTGCTCAGA-TTGACCTAAAATAGACCACTCCCTATCA-CTTT-CCAGG-CTCAAGGGGCGG-------	RF01412	full	BLi_r2780	yes fig S5 (D)	no	AE017333.1	3485163-3485306	Bacillus licheniformis DSM 13 = ATCC 14580	279010	other	fig S5 (D)	1.The sequence considered for mapping is taken from alignment sequences mentioned in the supplementary document fig S5. 2.The total length of the sequence is "144", however, after checking in Rfam, the mentioned length is (144 to 34) i.e. 111 Hence we considered to be a full sequence. Please suggest if our approach is correct?	#NAME?
22	24079885	----------------AATGATACA-------------------ATTATATAATTATTTTTT-----GCATTT---TGTTTAATT--------AAATGCATAAAATAAAAA-GACCAGGGTGTTGGTAGCACCCTGGCT--CTGTACAAAAG--CTGCCCATCAAAGGGCTT-GCTCGTTGTCAAATCTGCGTAGGCCTAACCCT-TCAGGTGT-CCAAA-CTCAAGGGAAGGTCTATTT	RF01412	full	SR4_BS	yes fig S5 (D)	no			Bacillus subtilis	1423	other	fig S5 (D)	1.The sequence considered for mapping is taken from alignment sequences mentioned in the supplementary document fig S5. 2.The total length of the sequence is "180", however, after checking in Rfam, the mentioned length is (180 to 63) i.e. 118 Hence we considered to be a full sequence. Please suggest if our approach is correct? 3. The alignment sequence of SR4 is mapped to the species B. subtilis.…	#NAME?
23	23080263	GAAUUCUCUAAAAGAGAUCUUUUUCUGCUCUUUGAAGAAAGAAGGGUCUUUGCUUGAUUUUGGAGAUGUCUCUGCUCUCAGAUCU	no		Gmglnβ1 5′UTR	no	yes fig 6			Glycine max	3847	other	fig 6	1. The sequence is a "secondary structure of the 5′UTR of the Gmglnβ1 mRNA". 2. The isolation of the Gmglnβ1 gene (NCBI accession number AF301590) mentioned in the article. 3. The BLAST search of the sequence did not result into 100% identity match. Hence Genbank ID and co-ordinates are not provided 4.The species mentioned in the article is "Soybean" also known as "Glycine max".	#NAME?	RF02663
24	24416388	GACAGGAGGAAACGCAGCGCCAGCAGCATCTCATCTACCCTCCTTGACACCTCCCCGTGGCTCCAGCCAGACCCTAGAGGTCAGCCTTGCGGACCAACAGGAGGACTCCCAGCTTTCCCTTTTCAAGAGGTCCCCAGACACCGGCCACCCTCTTCCAGCCCCTGCGGCCAGTGCAAGGAGGCACCAATGCTCTGAGGCTGTCGCGTGGTGCAGCGTCGAGCATCCTCGCCGAGGTCCTTTCTGCTGCCTGTCCCGCCTCACCCCGCTCCATCACACCAGCTGGCCCTCTTTGCTTCCTTTTCCCAGAATCGTTAAGCCCCGACTCCCACTAGCACCTCGTACCAACCTCGCCCCACCCCATCCTCCTGCCTTCCCGCGCTCCGGTGTCCCCCGCTGCCA…	no		cyp24a1-5'UTR	no	no	XM_005260304.3	9-409	Homo sapiens	9606	other	fig 5A	1. Validated by RT-PCR Analysis. 2. The BLAST search of the sequence resulted into different accessions "XM_005260304.3 (PREDICTED: Homo sapiens cytochrome P450, family 24, subfamily A, polypeptide 1 (CYP24A1), transcript variant X1, mRNA), NG_008334.1 (Homo sapiens cytochrome P450 family 24 subfamily A member 1 (CYP24A1), RefseqGene on chromosome 20), NM_001128915.1 (Homo sapiens cytochrome P450…	#NAME?	RF02664
25	24410969	-												1. The article mentions “high throughput sRNAs reads in the Illumina libraries prepared from male, female, and hermaphrodite flowers of papaya”. We believe that there is no specific validation process for the list of papaya miRNAs identified in this study of Table 1. (29 miRNAs). However in Supplemental figure S1 (27 miRNAs shown in upper case letters) shows precursor fold back structures of the …	#NAME?
26	24441309	-												1. This is a Reivew article, provides an overview of the known EBV RNA families.	#NAME?
27	24465751	GGUUCCGGUGCCGUCGGCGCCCUACCAAGACAAGAAACGGGGGAAAUGACCCCUACCAAGCCCCACCCCUCCCGCCCGAGGCGCUUCGUCACUCGGGCGGGUGAACAUCACCGGUUGAGCUGGAUUUCGGGGCCCUCAACUCCCCUACUCUCAGCGCAAACAAACACAUCUGAAAAGGCAUCGGCCCCCGCUGGGACUGGCAUCCCGGUGCGAGGGCCUAACCACCAAGGAAGAAGAGAGCUUCCCG	no		scr4677	no	yes fig S1A	AL939121.1	30426-30180	Streptomyces coelicolor A3(2)	100226	other	fig S1A	1. Validated by Northern blot Analysis. 2. Figure S1A provides the predicted secondary structure of the untranslated sequence between SCO4677 and SCO4676, hence we have provided the sequence. 3. The BLAST search of the sequence resulted into accession "AL939121.1" (Streptomyces coelicolor A3(2) complete genome; segment 18/29) with 100% match. Hence we considered it for mapping.	#NAME?	RF02673
28	24149844	CAAGCGTTGGGAAAGCGTCGACACTGTAAACAGTGAGTGTAGACACTGACCTCATAACGCTAGATTAACTTAAAACTGAGACGTTAACGTTTTAGTTGAGCAAACAGGGCCGCAAAGATTTAAGTCTTTCTTTGATCGGTAGTAAGCCGCTCACACAAA	no		pugU1-6	no	no	JQ963649.1	1-159	Drosophila melanogaster	7227	snoRNA	Table 1	1. Validated by Northern Blotting and RT-PCR. 2. The sequence generated in BLAST resulted into "Drosophila melanogaster small cajal body-specific RNA : PsiU1-6 (scaRNA:PsiU1-6), snoRNA" with accession ID "NR_048355.2" under which 1 more title was generated. The article mentions of the accession ID JQ963649.1 which matches with "Drosophila melanogaster scaRNA putative pugU1-6 guide RNA, complete s…	#NAME?	RF02665
29	24149844	AAACGTGTTCGGATACCGCTGTAGAGATAAGAGACTGTAGCTCTATGGCCACCAAGAGCACGGATAACAAAAACAATGTATTCTTCGATGAGCCTGCCTGAATGAGTTTCAAAGCAGGCACAGATACGGAATATACAATA	no		pugU2-35/45	no	no	JQ963645.1	1-140	Drosophila melanogaster	7227	snoRNA	Table 1	1. Validated by Northern Blotting. 2. The sequence generated in BLAST resulted into "Drosophila melanogaster small cajal body-specific RNA : PsiU2-35.45 (scaRNA:PsiU2-35.45), snoRNA" with accession ID "NR_048045.2"under which 1 more title was generated.The article mentions of the accession ID JQ963645.1 which matches with "Drosophila melanogaster scaRNA pugU2-45 guide RNA, complete sequence" in t…	#NAME?	RF02666
30	24149844	CAAGCAGCAACAAGAAAGTGCTTAGGCTTAAATGCGTTTACCTAAGCGCTGATACAATGCTGCCAGAACAATTTTAAAGCCAAGAACAGTTTAGTTTAGAGTAGTTTATAAACTGATCTACACGTGGCCTAACATAT	no		pugU2-38/40/42	no	no	JN409597.1	1-137	Drosophila melanogaster	7227	snoRNA	Table 1	1. Validated by Northern Blotting. 2. The sequence generated in BLAST resulted into "Drosophila melanogaster small cajal body-specific RNA : PsiU2-38.40.42 (scaRNA:PsiU2-38.40.42), snoRNA" with accession ID "NR_048031.2" under which 1 more title was generated.The article mentions of the accession ID JN409597.1 which matches with "Drosophila melanogaster scaRNA pugU2-42 guide RNA gene, complete se…	#NAME?	RF02667
31	24149844	TTTACGTGGTTAGAAACGTTTCCAAGTGATCAGCCTCTCTGGAAATGCTTCATGCCGCGTTAGAAAAACGACGAGCTCCCAGGTTACTGCCAAATTTGCGATAAAACGGGAGCTGCAATGAATATGTTCGTGGCGATTGTTAAGAATTAATCGTGACTGCTGATAGTTGCATACATAT	no		pugU2-55	no	no	JQ963646.1	1-178	Drosophila melanogaster	7227	snoRNA	Table 1	1. Validated by Northern Blotting and RT-PCR. 2. The sequence generated in BLAST resulted into "Drosophila melanogaster small cajal body-specific RNA : PsiU2-55 (scaRNA:PsiU2-55), snoRNA" with accession ID "NR_048091.2" under which 1 more title was generated. The article mentions of the accession ID JQ963646.1 which matches with "Drosophila melanogaster scaRNA pugU2-55 guide RNA, complete sequenc…	#NAME?	RF02668
32	24149844	CCTGCCTGAATCCTTTTGTGTAGACAAATCCGCTGAAGCCCTGCAGTTTTGTCTTAATTTCTGGCTAGATAAAATTTGATAGCGATTGTGAGTTTTTGTGTATTCCAAACTAAAAGCTAAAGGCTTGCTGTCACAGTGG	no		pugU5-44	no	no	JQ963650.1	1-139	Drosophila melanogaster	7227	snoRNA	Table 1	1. Validated by Northern Blotting. 2. The sequence generated in BLAST resulted into "Drosophila melanogaster small cajal body-specific RNA : PsiU5-44 (scaRNA:PsiU5-44), snoRNA" with accession ID "NR_048113.2" under which 1 more title was generated. The article mentions of the accession ID JQ963650.1 which matches with "Drosophila melanogaster scaRNA putative pugU5-44 guide RNA, complete sequence"…	#NAME?
33	24149844	TTCGGATATATGCCTTAACTTTTGTGAAAATTCTGAGAATTGTTTCCAATTCACAATATGGCAATATCCTAGAATAATGAACAGGAACTCTGTGCAATGGCATTGGAGCTTGTGGCATTGCATCGTTCTTCCTGCGACATTC	no		pugU6-40	no	no	JQ963648.1	1-142	Drosophila melanogaster	7227	snoRNA	Table 1	1. Validated by Northern Blotting and RT PCR. 2. The sequence generated in BLAST resulted into "Drosophila melanogaster small cajal body-specific RNA : PsiU6-40 (scaRNA:PsiU6-40), snoRNA" with accession ID "NR_048303.2" under which 1 more title was generated.The article mentions of the accession ID JQ963648.1 which matches with "Drosophila melanogaster scaRNA pugU6-40 guide RNA, complete sequence…	#NAME?	RF02669
34	24149844	CGCCATGATGTAAACTCTGTAAATTTGTCTTGCGAAGATTGGGTCTCACTGCTGCAGCTCCGCGTTACTGGAGGCAGTCGATGGTGCTCCACTCACTGTGCGCTCTTAGCTGATAAGATCTGACC	no		mgU2-48	no	no	JQ963647.1	1-125	Drosophila melanogaster	7227	snoRNA	Table 1	1. Validated by Northern Blotting and RT-PCR.2. Described previously Deryusheva and Gall 2009, Tycowski 2009. check with the papers first before making family JA	#NAME?
35	24149844	-			U85					Drosophila melanogaster	7227	snoRNA		1. Validated by RT-PCR analysis. 2. The sequence is not mentioned in the article.	#NAME?
36	24149844	-			mgU4-65					Drosophila melanogaster	7227	snoRNA		1. Validated by RT-PCR analysis. 2. The sequence is not mentioned in the article.	#NAME?
37	24149844	-			mgU6-47					Drosophila melanogaster	7227	snoRNA		1. Validated by RT-PCR analysis. 2. The sequence is not mentioned in the article.	#NAME?
38	24149844	-			pug28S-3327					Drosophila melanogaster	7227	snoRNA		1. Validated by RT-PCR analysis. 2. The sequence is not mentioned in the article.	#NAME?
39	24149844	-			mg28S-3344					Drosophila melanogaster	7227	snoRNA		1. Validated by RT-PCR analysis. 2. The sequence is not mentioned in the article.	#NAME?
[truncated: 149 more rows]

## Sheet: June 2016
No.	PMID	Sequence (RNA or DNA)	In Rfam? http://rfam.xfam.org/search	Full or partial?	ncRNA name	Part of an alignment?	Has secondary structure?	Genbank ID	Coordinates	Species name	NCBI taxid	ncRNA type	Where sequence came from	Comments	In RNAcentral? (computed automatically)	Created new Rfam family?
[truncated: 607 more rows]

[truncated: 17 more sheets: July 2016, August 2016, September 2016, October 2016, November 2016, December 2016, January 2017, February 2017, March 2017, April 2017, May 2017, June 2017, July 2017, August 2017, Stats, PMIDs, Form responses 1]
